# Supplementary material for: Chiral cyclopentadienylruthenium sulfoxide catalysts for asymmetric redox bicycloisomerization
Source: Beilstein J Org Chem. 2016 Jun 7;12:1136–52. doi: 10.3762/bjoc.12.110 (PMC4979649; doi:10.3762/bjoc.12.110)
Supplement: File 2 — X-ray crystallography data for 76. [file Beilstein_J_Org_Chem-12-1136-s002.cif]

 
data_su1401
 
_publ_section_title           SU1401

_publ_contact_author_name     'Michael Ryan'

_publ_contact_author_address  
'Department of Chemistry, Stanford University'

_publ_contact_author_email    ryanlx@stanford.edu

_publ_contact_author_phone    ?

_audit_creation_method            SHELXL-2014
_chemical_name_systematic
;
 ?
;
_chemical_name_common             ?
_chemical_melting_point           ?
_chemical_formula_moiety          
 'C26 H41 N O4 S' 
_chemical_formula_sum
 'C26 H41 N O4 S' 
_chemical_formula_weight          463.66

loop_
 _atom_type_symbol
 _atom_type_description
 _atom_type_scat_dispersion_real
 _atom_type_scat_dispersion_imag
 _atom_type_scat_source
 'C'  'C'   0.0181   0.0091
 'International Tables Vol C Tables 4.2.6.8 and 6.1.1.4'
 'H'  'H'   0.0000   0.0000
 'International Tables Vol C Tables 4.2.6.8 and 6.1.1.4'
 'N'  'N'   0.0311   0.0180
 'International Tables Vol C Tables 4.2.6.8 and 6.1.1.4'
 'O'  'O'   0.0492   0.0322
 'International Tables Vol C Tables 4.2.6.8 and 6.1.1.4'
 'S'  'S'   0.3331   0.5567
 'International Tables Vol C Tables 4.2.6.8 and 6.1.1.4'
 
_space_group_crystal_system       triclinic
_space_group_IT_number            1
_space_group_name_H-M_alt         'P 1'
_space_group_name_Hall            'P 1'
 
_shelx_space_group_comment
;
The symmetry employed for this shelxl refinement is uniquely defined
by the following loop, which should always be used as a source of
symmetry information in preference to the above space-group names.
They are only intended as comments.
;
 
loop_
 _space_group_symop_operation_xyz
 'x, y, z'
 
_cell_length_a                    5.8864(3)
_cell_length_b                    9.2540(6)
_cell_length_c                    12.6617(7)
_cell_angle_alpha                 104.549(2)
_cell_angle_beta                  95.9357(14)
_cell_angle_gamma                 105.2328(15)
_cell_volume                      633.46(6)
_cell_formula_units_Z             1
_cell_measurement_temperature     120(2)
_cell_measurement_reflns_used     9839 
_cell_measurement_theta_min       3.67 
_cell_measurement_theta_max       71.98 
 
_exptl_crystal_description        block
_exptl_crystal_colour             colorless 
_exptl_crystal_density_meas       ? 
_exptl_crystal_density_method     ?              
_exptl_crystal_density_diffrn     1.215          
_exptl_crystal_F_000              252
_exptl_transmission_factor_min    ?                                             
_exptl_transmission_factor_max    ?                                             
_exptl_crystal_size_max           0.170
_exptl_crystal_size_mid           0.110
_exptl_crystal_size_min           0.090
_exptl_absorpt_coefficient_mu     1.377
_shelx_estimated_absorpt_T_min    0.800
_shelx_estimated_absorpt_T_max    0.886
_exptl_absorpt_correction_type    numerical 
_exptl_absorpt_correction_T_min   0.8230 
_exptl_absorpt_correction_T_max   0.9572 
_exptl_absorpt_process_details    'SADABS (Sheldrick, 2008)' 
 
_exptl_special_details
;
 ?
;
 
_diffrn_ambient_temperature       120(2)
_diffrn_radiation_wavelength      1.54184
_diffrn_radiation_type            CuK\a
_diffrn_source                    'Incoatec micro-focus'                        
_diffrn_source_monochromator      'MONTEL Multi-layer'        
_diffrn_measurement_device_type   'Bruker APEX-II' 
_diffrn_measurement_method        
'combination of \w and \f-scans ' 
_diffrn_detector_area_resol_mean   8.33 
_diffrn_reflns_number             20537
_diffrn_reflns_av_unetI/netI      0.0305
_diffrn_reflns_av_R_equivalents   0.0265
_diffrn_reflns_limit_h_min        -7
_diffrn_reflns_limit_h_max        7
_diffrn_reflns_limit_k_min        -11
_diffrn_reflns_limit_k_max        10
_diffrn_reflns_limit_l_min        -15
_diffrn_reflns_limit_l_max        15
_diffrn_reflns_theta_min          3.667
_diffrn_reflns_theta_max          71.975
_diffrn_reflns_theta_full         67.679
_diffrn_measured_fraction_theta_max   0.958
_diffrn_measured_fraction_theta_full  0.964
_diffrn_reflns_Laue_measured_fraction_max    0.958
_diffrn_reflns_Laue_measured_fraction_full   0.964
_diffrn_reflns_point_group_measured_fraction_max   0.918
_diffrn_reflns_point_group_measured_fraction_full  0.928
_reflns_number_total              4568
_reflns_number_gt                 4538
_reflns_threshold_expression      'I > 2\s(I)'
_reflns_Friedel_coverage          0.917
_reflns_Friedel_fraction_max      0.878
_reflns_Friedel_fraction_full     0.892
 
_reflns_special_details
;
 Reflections were merged by SHELXL according to the crystal
 class for the calculation of statistics and refinement.
 
 _reflns_Friedel_fraction is defined as the number of unique
 Friedel pairs measured divided by the number that would be
 possible theoretically, ignoring centric projections and
 systematic absences.
;
 
_computing_data_collection        'Bruker APEX-II v2013-10.0' 
_computing_cell_refinement        'Bruker SAINT v8.32B' 
_computing_data_reduction         'Bruker SAINT v8.32B' 
_computing_structure_solution     'SHELXT-2014/2 (Sheldrick, 2014)' 
_computing_structure_refinement   'SHELXL-2014 (Sheldrick, 2014)' 
_computing_molecular_graphics     'Bruker XP'
_computing_publication_material   'CIFTAB (Sheldrick, 2008)'
 
_refine_special_details
;
 ?
;
_refine_ls_structure_factor_coef  Fsqd
_refine_ls_matrix_type            full
_refine_ls_weighting_scheme       calc
_refine_ls_weighting_details
'w=1/[\s^2^(Fo^2^)+(0.0392P)^2^+0.0377P] where P=(Fo^2^+2Fc^2^)/3'
_atom_sites_solution_primary      vecmap
_atom_sites_solution_secondary    difmap
_atom_sites_solution_hydrogens    geom
_refine_ls_hydrogen_treatment     constr
_refine_ls_extinction_method      none
_refine_ls_extinction_coef        .
_refine_ls_abs_structure_details
;
 Flack x determined using 2147 quotients [(I+)-(I-)]/[(I+)+(I-)]
 (Parsons, Flack and Wagner, Acta Cryst. B69 (2013) 249-259).
;
_refine_ls_abs_structure_Flack    0.075(4)
_chemical_absolute_configuration  ad
_refine_ls_number_reflns          4568
_refine_ls_number_parameters      297
_refine_ls_number_restraints      3
_refine_ls_R_factor_all           0.0250
_refine_ls_R_factor_gt            0.0249
_refine_ls_wR_factor_ref          0.0628
_refine_ls_wR_factor_gt           0.0627
_refine_ls_goodness_of_fit_ref    1.079
_refine_ls_restrained_S_all       1.078
_refine_ls_shift/su_max           0.000
_refine_ls_shift/su_mean          0.000
 
loop_
 _atom_site_label
 _atom_site_type_symbol
 _atom_site_fract_x
 _atom_site_fract_y
 _atom_site_fract_z
 _atom_site_U_iso_or_equiv
 _atom_site_adp_type
 _atom_site_occupancy
 _atom_site_site_symmetry_order  
 _atom_site_calc_flag
 _atom_site_refinement_flags_posn
 _atom_site_refinement_flags_adp
 _atom_site_refinement_flags_occupancy
 _atom_site_disorder_assembly
 _atom_site_disorder_group
S1 S 1.01347(5) -0.00194(4) -0.00388(3) 0.01524(10) Uani 1 1 d . . . . .
O1 O 1.1638(2) 0.11115(16) -0.04636(10) 0.0202(3) Uani 1 1 d . . . . .
O2 O 1.1168(2) -0.11133(16) 0.02946(10) 0.0214(3) Uani 1 1 d . . . . .
O3 O 0.1119(3) 0.00708(19) -0.42609(12) 0.0283(3) Uani 1 1 d . . . . .
O4 O 0.4839(3) 0.13694(18) -0.31870(12) 0.0280(3) Uani 1 1 d . . . . .
N1 N 0.7854(3) -0.10452(18) -0.10347(12) 0.0168(3) Uani 1 1 d . . . . .
C1 C 0.8966(3) 0.0973(2) 0.10913(14) 0.0150(3) Uani 1 1 d . . . . .
C2 C 0.8605(3) 0.2437(2) 0.11163(14) 0.0158(3) Uani 1 1 d . . . . .
C3 C 0.7743(3) 0.3185(2) 0.20175(15) 0.0184(3) Uani 1 1 d . . . . .
H3 H 0.7485 0.4161 0.2038 0.022 Uiso 1 1 calc R U . . .
C4 C 0.7246(3) 0.2558(2) 0.28881(15) 0.0172(3) Uani 1 1 d . . . . .
C5 C 0.7559(3) 0.1108(2) 0.28227(15) 0.0168(3) Uani 1 1 d . . . . .
H5 H 0.7211 0.0665 0.3409 0.020 Uiso 1 1 calc R U . . .
C6 C 0.8360(3) 0.0266(2) 0.19397(14) 0.0151(3) Uani 1 1 d . . . . .
C7 C 0.9199(3) 0.3351(2) 0.02759(14) 0.0179(4) Uani 1 1 d . . . . .
H7 H 0.9463 0.2628 -0.0401 0.022 Uiso 1 1 calc R U . . .
C8 C 0.7190(3) 0.4002(2) -0.00773(16) 0.0226(4) Uani 1 1 d . . . . .
H8A H 0.7544 0.4418 -0.0701 0.034 Uiso 1 1 calc R U . . .
H8B H 0.7082 0.4841 0.0547 0.034 Uiso 1 1 calc R U . . .
H8C H 0.5665 0.3163 -0.0303 0.034 Uiso 1 1 calc R U . . .
C9 C 1.1538(3) 0.4682(2) 0.07769(17) 0.0257(4) Uani 1 1 d . . . . .
H9A H 1.2826 0.4244 0.0951 0.039 Uiso 1 1 calc R U . . .
H9B H 1.1334 0.5385 0.1457 0.039 Uiso 1 1 calc R U . . .
H9C H 1.1948 0.5268 0.0242 0.039 Uiso 1 1 calc R U . . .
C10 C 0.6406(3) 0.3425(2) 0.38871(15) 0.0218(4) Uani 1 1 d . . . . .
H10 H 0.6033 0.2721 0.4370 0.026 Uiso 1 1 calc R U . . .
C11 C 0.4137(3) 0.3829(3) 0.35558(17) 0.0269(4) Uani 1 1 d . . . . .
H11A H 0.2869 0.2868 0.3138 0.040 Uiso 1 1 calc R U . . .
H11B H 0.4462 0.4537 0.3092 0.040 Uiso 1 1 calc R U . . .
H11C H 0.3621 0.4341 0.4224 0.040 Uiso 1 1 calc R U . . .
C12 C 0.8384(4) 0.4905(3) 0.4567(2) 0.0433(6) Uani 1 1 d . . . . .
H12A H 0.9802 0.4624 0.4810 0.065 Uiso 1 1 calc R U . . .
H12B H 0.7823 0.5427 0.5217 0.065 Uiso 1 1 calc R U . . .
H12C H 0.8797 0.5613 0.4109 0.065 Uiso 1 1 calc R U . . .
C13 C 0.8600(3) -0.1312(2) 0.20160(14) 0.0173(3) Uani 1 1 d . . . . .
H13 H 0.8666 -0.1941 0.1258 0.021 Uiso 1 1 calc R U . . .
C14 C 0.6469(4) -0.2238(3) 0.2413(2) 0.0352(5) Uani 1 1 d . . . . .
H14A H 0.4975 -0.2231 0.1997 0.053 Uiso 1 1 calc R U . . .
H14B H 0.6563 -0.1755 0.3206 0.053 Uiso 1 1 calc R U . . .
H14C H 0.6505 -0.3319 0.2291 0.053 Uiso 1 1 calc R U . . .
C15 C 1.0943(4) -0.1058(3) 0.27830(16) 0.0277(4) Uani 1 1 d . . . . .
H15A H 1.2294 -0.0519 0.2493 0.042 Uiso 1 1 calc R U . . .
H15B H 1.1103 -0.2073 0.2821 0.042 Uiso 1 1 calc R U . . .
H15C H 1.0934 -0.0420 0.3527 0.042 Uiso 1 1 calc R U . . .
C16 C 0.6006(3) -0.2350(2) -0.08664(14) 0.0187(3) Uani 1 1 d . . . . .
H16A H 0.5270 -0.1986 -0.0221 0.022 Uiso 1 1 calc R U . . .
H16B H 0.6679 -0.3187 -0.0756 0.022 Uiso 1 1 calc R U . . .
C17 C 0.4203(3) -0.2912(2) -0.19441(14) 0.0184(4) Uani 1 1 d . . . . .
C18 C 0.5277(3) -0.3036(2) -0.29868(15) 0.0209(4) Uani 1 1 d . . . . .
H18A H 0.4259 -0.3757 -0.3691 0.025 Uiso 1 1 calc R U . . .
H18B H 0.6998 -0.2959 -0.2920 0.025 Uiso 1 1 calc R U . . .
C19 C 0.4619(3) -0.1577(2) -0.24607(14) 0.0173(3) Uani 1 1 d . . . . .
C20 C 0.6658(3) -0.0238(2) -0.16873(14) 0.0174(4) Uani 1 1 d . . . . .
H20A H 0.7759 0.0293 -0.2108 0.021 Uiso 1 1 calc R U . . .
H20B H 0.6051 0.0539 -0.1202 0.021 Uiso 1 1 calc R U . . .
C21 C 0.1742(3) -0.3962(2) -0.19541(16) 0.0236(4) Uani 1 1 d . . . . .
H21A H 0.0977 -0.3398 -0.1408 0.035 Uiso 1 1 calc R U . . .
H21B H 0.1894 -0.4901 -0.1767 0.035 Uiso 1 1 calc R U . . .
H21C H 0.0763 -0.4265 -0.2694 0.035 Uiso 1 1 calc R U . . .
C22 C 0.2576(3) -0.1164(2) -0.30146(15) 0.0195(4) Uani 1 1 d . . . . .
H22A H 0.1859 -0.0601 -0.2432 0.023 Uiso 1 1 calc R U . . .
H22B H 0.1329 -0.2145 -0.3448 0.023 Uiso 1 1 calc R U . . .
C23 C 0.3289(3) -0.0153(2) -0.37861(16) 0.0217(4) Uani 1 1 d . . . . .
C24 C 0.1392(4) 0.1706(3) -0.3960(2) 0.0350(5) Uani 1 1 d . . . . .
H24A H -0.0114 0.1916 -0.3788 0.042 Uiso 1 1 calc R U . . .
H24B H 0.1883 0.2159 -0.4561 0.042 Uiso 1 1 calc R U . . .
C25 C 0.3346(4) 0.2360(3) -0.2937(2) 0.0333(5) Uani 1 1 d . . . . .
H25A H 0.4229 0.3467 -0.2842 0.040 Uiso 1 1 calc R U . . .
H25B H 0.2685 0.2275 -0.2260 0.040 Uiso 1 1 calc R U . . .
C26 C 0.4516(4) -0.0853(3) -0.46878(16) 0.0280(4) Uani 1 1 d . . . . .
H26A H 0.4767 -0.0203 -0.5194 0.042 Uiso 1 1 calc R U . . .
H26B H 0.3510 -0.1913 -0.5102 0.042 Uiso 1 1 calc R U . . .
H26C H 0.6065 -0.0895 -0.4352 0.042 Uiso 1 1 calc R U . . .
 
loop_
 _atom_site_aniso_label
 _atom_site_aniso_U_11
 _atom_site_aniso_U_22
 _atom_site_aniso_U_33
 _atom_site_aniso_U_23
 _atom_site_aniso_U_13
 _atom_site_aniso_U_12
S1 0.01667(18) 0.0182(2) 0.01163(17) 0.00193(13) 0.00366(13) 0.00832(14)
O1 0.0193(6) 0.0233(8) 0.0185(6) 0.0043(5) 0.0075(5) 0.0072(5)
O2 0.0269(6) 0.0260(8) 0.0161(6) 0.0047(5) 0.0054(5) 0.0169(6)
O3 0.0273(7) 0.0361(9) 0.0260(7) 0.0118(6) 0.0004(5) 0.0160(6)
O4 0.0286(7) 0.0250(8) 0.0304(8) 0.0107(6) 0.0005(6) 0.0075(6)
N1 0.0223(7) 0.0158(8) 0.0119(7) 0.0033(5) 0.0013(5) 0.0064(6)
C1 0.0143(7) 0.0167(9) 0.0119(7) 0.0003(6) 0.0028(6) 0.0049(6)
C2 0.0157(7) 0.0152(9) 0.0154(8) 0.0039(6) 0.0025(6) 0.0034(6)
C3 0.0215(8) 0.0159(10) 0.0189(8) 0.0035(6) 0.0059(6) 0.0082(7)
C4 0.0173(8) 0.0178(10) 0.0154(8) 0.0020(6) 0.0040(6) 0.0054(6)
C5 0.0182(8) 0.0181(10) 0.0136(8) 0.0040(6) 0.0040(6) 0.0048(7)
C6 0.0139(7) 0.0144(9) 0.0150(8) 0.0020(6) 0.0005(6) 0.0038(6)
C7 0.0202(8) 0.0177(10) 0.0180(8) 0.0071(7) 0.0064(6) 0.0062(7)
C8 0.0257(9) 0.0230(10) 0.0242(9) 0.0113(7) 0.0066(7) 0.0109(7)
C9 0.0240(9) 0.0266(12) 0.0250(9) 0.0097(8) 0.0076(7) 0.0015(8)
C10 0.0263(9) 0.0227(11) 0.0190(9) 0.0040(7) 0.0085(7) 0.0117(8)
C11 0.0205(8) 0.0333(12) 0.0248(9) 0.0009(8) 0.0081(7) 0.0104(8)
C12 0.0264(10) 0.0552(16) 0.0304(11) -0.0183(10) 0.0026(9) 0.0125(10)
C13 0.0213(8) 0.0145(9) 0.0170(8) 0.0052(6) 0.0038(6) 0.0063(7)
C14 0.0400(12) 0.0170(12) 0.0536(15) 0.0124(9) 0.0267(11) 0.0078(9)
C15 0.0331(10) 0.0274(12) 0.0235(9) 0.0055(8) -0.0029(8) 0.0156(8)
C16 0.0237(8) 0.0157(9) 0.0155(8) 0.0030(6) 0.0026(6) 0.0056(7)
C17 0.0239(9) 0.0172(10) 0.0135(8) 0.0019(6) 0.0034(7) 0.0073(7)
C18 0.0241(8) 0.0228(10) 0.0138(8) -0.0003(6) 0.0028(6) 0.0095(7)
C19 0.0212(8) 0.0184(10) 0.0127(8) 0.0031(6) 0.0038(6) 0.0075(7)
C20 0.0206(8) 0.0182(10) 0.0144(8) 0.0055(6) 0.0016(6) 0.0069(7)
C21 0.0254(9) 0.0197(10) 0.0219(9) 0.0021(7) 0.0040(7) 0.0042(7)
C22 0.0196(8) 0.0233(11) 0.0160(8) 0.0053(7) 0.0031(6) 0.0077(7)
C23 0.0208(8) 0.0275(11) 0.0176(8) 0.0074(7) 0.0011(7) 0.0089(7)
C24 0.0378(11) 0.0401(14) 0.0375(12) 0.0191(10) 0.0065(9) 0.0214(10)
C25 0.0410(12) 0.0291(13) 0.0344(12) 0.0116(9) 0.0067(9) 0.0161(10)
C26 0.0295(10) 0.0428(13) 0.0179(9) 0.0132(8) 0.0076(7) 0.0157(9)
 
_geom_special_details
;
 All esds (except the esd in the dihedral angle between two l.s. planes)
 are estimated using the full covariance matrix.  The cell esds are taken
 into account individually in the estimation of esds in distances, angles
 and torsion angles; correlations between esds in cell parameters are only
 used when they are defined by crystal symmetry.  An approximate (isotropic)
 treatment of cell esds is used for estimating esds involving l.s. planes.
;
 
loop_
 _geom_bond_atom_site_label_1
 _geom_bond_atom_site_label_2
 _geom_bond_distance
 _geom_bond_site_symmetry_2
 _geom_bond_publ_flag
S1 O2 1.4345(13) . ?
S1 O1 1.4359(13) . ?
S1 N1 1.6347(15) . ?
S1 C1 1.7998(18) . ?
O3 C24 1.425(3) . ?
O3 C23 1.442(2) . ?
O4 C23 1.427(3) . ?
O4 C25 1.431(3) . ?
N1 C16 1.474(2) . ?
N1 C20 1.484(2) . ?
C1 C2 1.418(3) . ?
C1 C6 1.421(2) . ?
C2 C3 1.395(3) . ?
C2 C7 1.531(2) . ?
C3 C4 1.391(3) . ?
C3 H3 0.9500 . ?
C4 C5 1.385(3) . ?
C4 C10 1.522(2) . ?
C5 C6 1.394(2) . ?
C5 H5 0.9500 . ?
C6 C13 1.530(2) . ?
C7 C9 1.533(2) . ?
C7 C8 1.537(2) . ?
C7 H7 1.0000 . ?
C8 H8A 0.9800 . ?
C8 H8B 0.9800 . ?
C8 H8C 0.9800 . ?
C9 H9A 0.9800 . ?
C9 H9B 0.9800 . ?
C9 H9C 0.9800 . ?
C10 C11 1.525(3) . ?
C10 C12 1.528(3) . ?
C10 H10 1.0000 . ?
C11 H11A 0.9800 . ?
C11 H11B 0.9800 . ?
C11 H11C 0.9800 . ?
C12 H12A 0.9800 . ?
C12 H12B 0.9800 . ?
C12 H12C 0.9800 . ?
C13 C15 1.529(2) . ?
C13 C14 1.530(3) . ?
C13 H13 1.0000 . ?
C14 H14A 0.9800 . ?
C14 H14B 0.9800 . ?
C14 H14C 0.9800 . ?
C15 H15A 0.9800 . ?
C15 H15B 0.9800 . ?
C15 H15C 0.9800 . ?
C16 C17 1.521(2) . ?
C16 H16A 0.9900 . ?
C16 H16B 0.9900 . ?
C17 C18 1.514(2) . ?
C17 C21 1.514(3) . ?
C17 C19 1.515(3) . ?
C18 C19 1.515(2) . ?
C18 H18A 0.9900 . ?
C18 H18B 0.9900 . ?
C19 C22 1.512(2) . ?
C19 C20 1.517(2) . ?
C20 H20A 0.9900 . ?
C20 H20B 0.9900 . ?
C21 H21A 0.9800 . ?
C21 H21B 0.9800 . ?
C21 H21C 0.9800 . ?
C22 C23 1.531(3) . ?
C22 H22A 0.9900 . ?
C22 H22B 0.9900 . ?
C23 C26 1.513(3) . ?
C24 C25 1.516(3) . ?
C24 H24A 0.9900 . ?
C24 H24B 0.9900 . ?
C25 H25A 0.9900 . ?
C25 H25B 0.9900 . ?
C26 H26A 0.9800 . ?
C26 H26B 0.9800 . ?
C26 H26C 0.9800 . ?
 
loop_
 _geom_angle_atom_site_label_1
 _geom_angle_atom_site_label_2
 _geom_angle_atom_site_label_3
 _geom_angle
 _geom_angle_site_symmetry_1
 _geom_angle_site_symmetry_3
 _geom_angle_publ_flag
O2 S1 O1 116.93(8) . . ?
O2 S1 N1 106.73(8) . . ?
O1 S1 N1 106.56(8) . . ?
O2 S1 C1 109.62(8) . . ?
O1 S1 C1 109.50(8) . . ?
N1 S1 C1 106.98(8) . . ?
C24 O3 C23 108.36(16) . . ?
C23 O4 C25 106.72(16) . . ?
C16 N1 C20 108.37(13) . . ?
C16 N1 S1 119.78(11) . . ?
C20 N1 S1 119.61(12) . . ?
C2 C1 C6 120.44(15) . . ?
C2 C1 S1 119.86(13) . . ?
C6 C1 S1 119.68(13) . . ?
C3 C2 C1 118.16(16) . . ?
C3 C2 C7 115.24(16) . . ?
C1 C2 C7 126.51(15) . . ?
C4 C3 C2 122.66(18) . . ?
C4 C3 H3 118.7 . . ?
C2 C3 H3 118.7 . . ?
C5 C4 C3 117.64(16) . . ?
C5 C4 C10 120.54(16) . . ?
C3 C4 C10 121.82(17) . . ?
C4 C5 C6 123.33(17) . . ?
C4 C5 H5 118.3 . . ?
C6 C5 H5 118.3 . . ?
C5 C6 C1 117.64(16) . . ?
C5 C6 C13 115.75(15) . . ?
C1 C6 C13 126.55(16) . . ?
C2 C7 C9 108.68(14) . . ?
C2 C7 C8 113.09(14) . . ?
C9 C7 C8 110.39(16) . . ?
C2 C7 H7 108.2 . . ?
C9 C7 H7 108.2 . . ?
C8 C7 H7 108.2 . . ?
C7 C8 H8A 109.5 . . ?
C7 C8 H8B 109.5 . . ?
H8A C8 H8B 109.5 . . ?
C7 C8 H8C 109.5 . . ?
H8A C8 H8C 109.5 . . ?
H8B C8 H8C 109.5 . . ?
C7 C9 H9A 109.5 . . ?
C7 C9 H9B 109.5 . . ?
H9A C9 H9B 109.5 . . ?
C7 C9 H9C 109.5 . . ?
H9A C9 H9C 109.5 . . ?
H9B C9 H9C 109.5 . . ?
C4 C10 C11 112.25(15) . . ?
C4 C10 C12 110.83(16) . . ?
C11 C10 C12 110.23(18) . . ?
C4 C10 H10 107.8 . . ?
C11 C10 H10 107.8 . . ?
C12 C10 H10 107.8 . . ?
C10 C11 H11A 109.5 . . ?
C10 C11 H11B 109.5 . . ?
H11A C11 H11B 109.5 . . ?
C10 C11 H11C 109.5 . . ?
H11A C11 H11C 109.5 . . ?
H11B C11 H11C 109.5 . . ?
C10 C12 H12A 109.5 . . ?
C10 C12 H12B 109.5 . . ?
H12A C12 H12B 109.5 . . ?
C10 C12 H12C 109.5 . . ?
H12A C12 H12C 109.5 . . ?
H12B C12 H12C 109.5 . . ?
C15 C13 C6 109.69(15) . . ?
C15 C13 C14 110.56(17) . . ?
C6 C13 C14 112.17(15) . . ?
C15 C13 H13 108.1 . . ?
C6 C13 H13 108.1 . . ?
C14 C13 H13 108.1 . . ?
C13 C14 H14A 109.5 . . ?
C13 C14 H14B 109.5 . . ?
H14A C14 H14B 109.5 . . ?
C13 C14 H14C 109.5 . . ?
H14A C14 H14C 109.5 . . ?
H14B C14 H14C 109.5 . . ?
C13 C15 H15A 109.5 . . ?
C13 C15 H15B 109.5 . . ?
H15A C15 H15B 109.5 . . ?
C13 C15 H15C 109.5 . . ?
H15A C15 H15C 109.5 . . ?
H15B C15 H15C 109.5 . . ?
N1 C16 C17 102.65(14) . . ?
N1 C16 H16A 111.2 . . ?
C17 C16 H16A 111.2 . . ?
N1 C16 H16B 111.2 . . ?
C17 C16 H16B 111.2 . . ?
H16A C16 H16B 109.2 . . ?
C18 C17 C21 121.28(15) . . ?
C18 C17 C19 60.01(12) . . ?
C21 C17 C19 123.54(16) . . ?
C18 C17 C16 115.11(15) . . ?
C21 C17 C16 117.16(15) . . ?
C19 C17 C16 106.85(15) . . ?
C17 C18 C19 60.05(12) . . ?
C17 C18 H18A 117.8 . . ?
C19 C18 H18A 117.8 . . ?
C17 C18 H18B 117.8 . . ?
C19 C18 H18B 117.8 . . ?
H18A C18 H18B 114.9 . . ?
C22 C19 C18 121.87(15) . . ?
C22 C19 C17 122.14(16) . . ?
C18 C19 C17 59.94(12) . . ?
C22 C19 C20 117.33(16) . . ?
C18 C19 C20 115.20(15) . . ?
C17 C19 C20 106.98(14) . . ?
N1 C20 C19 102.52(14) . . ?
N1 C20 H20A 111.3 . . ?
C19 C20 H20A 111.3 . . ?
N1 C20 H20B 111.3 . . ?
C19 C20 H20B 111.3 . . ?
H20A C20 H20B 109.2 . . ?
C17 C21 H21A 109.5 . . ?
C17 C21 H21B 109.5 . . ?
H21A C21 H21B 109.5 . . ?
C17 C21 H21C 109.5 . . ?
H21A C21 H21C 109.5 . . ?
H21B C21 H21C 109.5 . . ?
C19 C22 C23 114.45(15) . . ?
C19 C22 H22A 108.6 . . ?
C23 C22 H22A 108.6 . . ?
C19 C22 H22B 108.6 . . ?
C23 C22 H22B 108.6 . . ?
H22A C22 H22B 107.6 . . ?
O4 C23 O3 106.25(16) . . ?
O4 C23 C26 107.62(16) . . ?
O3 C23 C26 110.71(15) . . ?
O4 C23 C22 111.67(15) . . ?
O3 C23 C22 106.43(15) . . ?
C26 C23 C22 113.92(17) . . ?
O3 C24 C25 103.22(17) . . ?
O3 C24 H24A 111.1 . . ?
C25 C24 H24A 111.1 . . ?
O3 C24 H24B 111.1 . . ?
C25 C24 H24B 111.1 . . ?
H24A C24 H24B 109.1 . . ?
O4 C25 C24 101.98(18) . . ?
O4 C25 H25A 111.4 . . ?
C24 C25 H25A 111.4 . . ?
O4 C25 H25B 111.4 . . ?
C24 C25 H25B 111.4 . . ?
H25A C25 H25B 109.2 . . ?
C23 C26 H26A 109.5 . . ?
C23 C26 H26B 109.5 . . ?
H26A C26 H26B 109.5 . . ?
C23 C26 H26C 109.5 . . ?
H26A C26 H26C 109.5 . . ?
H26B C26 H26C 109.5 . . ?
 
loop_
 _geom_torsion_atom_site_label_1
 _geom_torsion_atom_site_label_2
 _geom_torsion_atom_site_label_3
 _geom_torsion_atom_site_label_4
 _geom_torsion
 _geom_torsion_site_symmetry_1
 _geom_torsion_site_symmetry_2
 _geom_torsion_site_symmetry_3
 _geom_torsion_site_symmetry_4
 _geom_torsion_publ_flag
O2 S1 N1 C16 52.40(14) . . . . ?
O1 S1 N1 C16 178.05(12) . . . . ?
C1 S1 N1 C16 -64.89(14) . . . . ?
O2 S1 N1 C20 -169.62(12) . . . . ?
O1 S1 N1 C20 -43.97(14) . . . . ?
C1 S1 N1 C20 73.09(14) . . . . ?
O2 S1 C1 C2 158.64(13) . . . . ?
O1 S1 C1 C2 29.12(15) . . . . ?
N1 S1 C1 C2 -85.98(14) . . . . ?
O2 S1 C1 C6 -22.79(15) . . . . ?
O1 S1 C1 C6 -152.31(12) . . . . ?
N1 S1 C1 C6 92.58(14) . . . . ?
C6 C1 C2 C3 2.7(2) . . . . ?
S1 C1 C2 C3 -178.72(13) . . . . ?
C6 C1 C2 C7 179.10(15) . . . . ?
S1 C1 C2 C7 -2.3(2) . . . . ?
C1 C2 C3 C4 0.5(3) . . . . ?
C7 C2 C3 C4 -176.29(16) . . . . ?
C2 C3 C4 C5 -2.1(3) . . . . ?
C2 C3 C4 C10 177.37(17) . . . . ?
C3 C4 C5 C6 0.6(3) . . . . ?
C10 C4 C5 C6 -178.93(15) . . . . ?
C4 C5 C6 C1 2.5(3) . . . . ?
C4 C5 C6 C13 179.87(16) . . . . ?
C2 C1 C6 C5 -4.1(2) . . . . ?
S1 C1 C6 C5 177.30(12) . . . . ?
C2 C1 C6 C13 178.80(15) . . . . ?
S1 C1 C6 C13 0.2(2) . . . . ?
C3 C2 C7 C9 74.5(2) . . . . ?
C1 C2 C7 C9 -102.0(2) . . . . ?
C3 C2 C7 C8 -48.5(2) . . . . ?
C1 C2 C7 C8 135.05(17) . . . . ?
C5 C4 C10 C11 -123.65(19) . . . . ?
C3 C4 C10 C11 56.9(2) . . . . ?
C5 C4 C10 C12 112.6(2) . . . . ?
C3 C4 C10 C12 -66.9(2) . . . . ?
C5 C6 C13 C15 -80.15(19) . . . . ?
C1 C6 C13 C15 97.0(2) . . . . ?
C5 C6 C13 C14 43.1(2) . . . . ?
C1 C6 C13 C14 -139.77(18) . . . . ?
C20 N1 C16 C17 35.02(16) . . . . ?
S1 N1 C16 C17 177.20(12) . . . . ?
N1 C16 C17 C18 43.61(19) . . . . ?
N1 C16 C17 C21 -164.15(15) . . . . ?
N1 C16 C17 C19 -20.61(17) . . . . ?
C21 C17 C18 C19 113.32(19) . . . . ?
C16 C17 C18 C19 -95.69(17) . . . . ?
C17 C18 C19 C22 -111.35(19) . . . . ?
C17 C18 C19 C20 95.78(16) . . . . ?
C18 C17 C19 C22 110.90(19) . . . . ?
C21 C17 C19 C22 1.2(3) . . . . ?
C16 C17 C19 C22 -139.39(16) . . . . ?
C21 C17 C19 C18 -109.67(19) . . . . ?
C16 C17 C19 C18 109.71(16) . . . . ?
C18 C17 C19 C20 -109.73(16) . . . . ?
C21 C17 C19 C20 140.60(16) . . . . ?
C16 C17 C19 C20 -0.02(19) . . . . ?
C16 N1 C20 C19 -35.04(16) . . . . ?
S1 N1 C20 C19 -177.29(12) . . . . ?
C22 C19 C20 N1 162.13(14) . . . . ?
C18 C19 C20 N1 -43.71(19) . . . . ?
C17 C19 C20 N1 20.49(17) . . . . ?
C18 C19 C22 C23 -89.9(2) . . . . ?
C17 C19 C22 C23 -162.06(17) . . . . ?
C20 C19 C22 C23 62.5(2) . . . . ?
C25 O4 C23 O3 22.43(19) . . . . ?
C25 O4 C23 C26 141.05(17) . . . . ?
C25 O4 C23 C22 -93.22(19) . . . . ?
C24 O3 C23 O4 0.8(2) . . . . ?
C24 O3 C23 C26 -115.8(2) . . . . ?
C24 O3 C23 C22 119.96(18) . . . . ?
C19 C22 C23 O4 -66.4(2) . . . . ?
C19 C22 C23 O3 178.06(15) . . . . ?
C19 C22 C23 C26 55.8(2) . . . . ?
C23 O3 C24 C25 -22.0(2) . . . . ?
C23 O4 C25 C24 -35.2(2) . . . . ?
O3 C24 C25 O4 34.8(2) . . . . ?
 
_refine_diff_density_max    0.139
_refine_diff_density_min   -0.257
_refine_diff_density_rms    0.046

_shelxl_version_number 2014-3

_shelx_res_file
;
TITL su1401 in P1
CELL 1.54178   5.88640   9.25398  12.66170 104.5485  95.9357 105.2328
ZERR    1.00   0.00030   0.00058   0.00070   0.0021   0.0014   0.0015
LATT -1
SFAC C H N O S
UNIT 26 41 1 4 1
TEMP -153.000
SIZE 0.17 0.11 0.09

L.S. 10
BOND $H
FMAP 2
PLAN 20
CONF
ACTA

WGHT    0.039200    0.037700
FVAR       0.39398
S1    5    1.013472   -0.001940   -0.003879    11.00000    0.01667    0.01816 =
         0.01163    0.00193    0.00366    0.00832
O1    4    1.163762    0.111150   -0.046358    11.00000    0.01935    0.02329 =
         0.01853    0.00433    0.00754    0.00724
O2    4    1.116780   -0.111332    0.029455    11.00000    0.02688    0.02601 =
         0.01612    0.00469    0.00544    0.01690
O3    4    0.111861    0.007082   -0.426088    11.00000    0.02726    0.03606 =
         0.02600    0.01181    0.00038    0.01604
O4    4    0.483876    0.136942   -0.318697    11.00000    0.02861    0.02498 =
         0.03040    0.01071    0.00054    0.00753
N1    3    0.785416   -0.104516   -0.103469    11.00000    0.02233    0.01579 =
         0.01187    0.00329    0.00133    0.00643
C1    1    0.896624    0.097300    0.109134    11.00000    0.01428    0.01672 =
         0.01193    0.00031    0.00282    0.00493
C2    1    0.860538    0.243655    0.111635    11.00000    0.01569    0.01518 =
         0.01537    0.00387    0.00250    0.00344
C3    1    0.774284    0.318456    0.201748    11.00000    0.02150    0.01591 =
         0.01892    0.00350    0.00593    0.00821
AFIX  43
H3    2    0.748458    0.416146    0.203751    11.00000   -1.20000
AFIX   0
C4    1    0.724557    0.255762    0.288806    11.00000    0.01730    0.01779 =
         0.01536    0.00201    0.00402    0.00543
C5    1    0.755906    0.110800    0.282272    11.00000    0.01824    0.01812 =
         0.01362    0.00404    0.00399    0.00482
AFIX  43
H5    2    0.721056    0.066469    0.340936    11.00000   -1.20000
AFIX   0
C6    1    0.836012    0.026626    0.193971    11.00000    0.01387    0.01441 =
         0.01496    0.00198    0.00055    0.00384
C7    1    0.919856    0.335089    0.027588    11.00000    0.02019    0.01773 =
         0.01800    0.00714    0.00644    0.00623
AFIX  13
H7    2    0.946267    0.262776   -0.040067    11.00000   -1.20000
AFIX   0
C8    1    0.719037    0.400208   -0.007733    11.00000    0.02573    0.02297 =
         0.02417    0.01130    0.00660    0.01087
AFIX 137
H8A   2    0.754353    0.441779   -0.070146    11.00000   -1.50000
H8B   2    0.708208    0.484106    0.054737    11.00000   -1.50000
H8C   2    0.566466    0.316271   -0.030318    11.00000   -1.50000
AFIX   0
C9    1    1.153767    0.468212    0.077687    11.00000    0.02398    0.02660 =
         0.02495    0.00972    0.00756    0.00151
AFIX 137
H9A   2    1.282587    0.424379    0.095143    11.00000   -1.50000
H9B   2    1.133358    0.538505    0.145711    11.00000   -1.50000
H9C   2    1.194850    0.526833    0.024224    11.00000   -1.50000
AFIX   0
C10   1    0.640565    0.342493    0.388713    11.00000    0.02628    0.02269 =
         0.01899    0.00404    0.00853    0.01173
AFIX  13
H10   2    0.603320    0.272090    0.437043    11.00000   -1.20000
AFIX   0
C11   1    0.413688    0.382880    0.355581    11.00000    0.02050    0.03331 =
         0.02475    0.00087    0.00806    0.01041
AFIX 137
H11A  2    0.286936    0.286816    0.313794    11.00000   -1.50000
H11B  2    0.446167    0.453653    0.309232    11.00000   -1.50000
H11C  2    0.362125    0.434130    0.422421    11.00000   -1.50000
AFIX   0
C12   1    0.838436    0.490476    0.456669    11.00000    0.02635    0.05517 =
         0.03042   -0.01832    0.00260    0.01254
AFIX 137
H12A  2    0.980198    0.462358    0.481035    11.00000   -1.50000
H12B  2    0.782343    0.542721    0.521674    11.00000   -1.50000
H12C  2    0.879671    0.561256    0.410881    11.00000   -1.50000
AFIX   0
C13   1    0.859982   -0.131247    0.201602    11.00000    0.02127    0.01451 =
         0.01699    0.00519    0.00383    0.00628
AFIX  13
H13   2    0.866583   -0.194143    0.125820    11.00000   -1.20000
AFIX   0
C14   1    0.646913   -0.223774    0.241324    11.00000    0.03997    0.01698 =
         0.05357    0.01242    0.02674    0.00780
AFIX 137
H14A  2    0.497489   -0.223109    0.199668    11.00000   -1.50000
H14B  2    0.656266   -0.175534    0.320601    11.00000   -1.50000
H14C  2    0.650530   -0.331935    0.229144    11.00000   -1.50000
AFIX   0
C15   1    1.094308   -0.105809    0.278301    11.00000    0.03315    0.02743 =
         0.02353    0.00549   -0.00293    0.01563
AFIX 137
H15A  2    1.229366   -0.051904    0.249253    11.00000   -1.50000
H15B  2    1.110320   -0.207252    0.282059    11.00000   -1.50000
H15C  2    1.093404   -0.041970    0.352744    11.00000   -1.50000
AFIX   0
C16   1    0.600572   -0.234979   -0.086641    11.00000    0.02373    0.01566 =
         0.01550    0.00304    0.00259    0.00559
AFIX  23
H16A  2    0.527035   -0.198579   -0.022103    11.00000   -1.20000
H16B  2    0.667859   -0.318665   -0.075624    11.00000   -1.20000
AFIX   0
C17   1    0.420257   -0.291241   -0.194415    11.00000    0.02385    0.01715 =
         0.01354    0.00186    0.00337    0.00731
C18   1    0.527694   -0.303621   -0.298684    11.00000    0.02414    0.02277 =
         0.01379   -0.00034    0.00279    0.00949
AFIX  23
H18A  2    0.425947   -0.375680   -0.369148    11.00000   -1.20000
H18B  2    0.699832   -0.295886   -0.291976    11.00000   -1.20000
AFIX   0
C19   1    0.461920   -0.157655   -0.246074    11.00000    0.02121    0.01837 =
         0.01267    0.00315    0.00382    0.00749
C20   1    0.665808   -0.023779   -0.168725    11.00000    0.02057    0.01815 =
         0.01438    0.00554    0.00164    0.00692
AFIX  23
H20A  2    0.775895    0.029326   -0.210760    11.00000   -1.20000
H20B  2    0.605078    0.053903   -0.120244    11.00000   -1.20000
AFIX   0
C21   1    0.174212   -0.396169   -0.195407    11.00000    0.02536    0.01967 =
         0.02187    0.00214    0.00398    0.00416
AFIX 137
H21A  2    0.097655   -0.339814   -0.140767    11.00000   -1.50000
H21B  2    0.189400   -0.490129   -0.176672    11.00000   -1.50000
H21C  2    0.076303   -0.426488   -0.269424    11.00000   -1.50000
AFIX   0
C22   1    0.257573   -0.116362   -0.301456    11.00000    0.01963    0.02330 =
         0.01597    0.00530    0.00308    0.00775
AFIX  23
H22A  2    0.185872   -0.060083   -0.243216    11.00000   -1.20000
H22B  2    0.132927   -0.214461   -0.344809    11.00000   -1.20000
AFIX   0
C23   1    0.328929   -0.015307   -0.378613    11.00000    0.02080    0.02752 =
         0.01765    0.00742    0.00111    0.00887
C24   1    0.139182    0.170596   -0.396022    11.00000    0.03776    0.04012 =
         0.03748    0.01909    0.00649    0.02144
AFIX  23
H24A  2   -0.011403    0.191580   -0.378803    11.00000   -1.20000
H24B  2    0.188315    0.215851   -0.456123    11.00000   -1.20000
AFIX   0
C25   1    0.334550    0.235989   -0.293742    11.00000    0.04097    0.02906 =
         0.03442    0.01159    0.00673    0.01607
AFIX  23
H25A  2    0.422948    0.346731   -0.284186    11.00000   -1.20000
H25B  2    0.268480    0.227549   -0.225985    11.00000   -1.20000
AFIX   0
C26   1    0.451574   -0.085282   -0.468779    11.00000    0.02951    0.04278 =
         0.01794    0.01319    0.00762    0.01574
AFIX 137
H26A  2    0.476722   -0.020343   -0.519407    11.00000   -1.50000
H26B  2    0.350996   -0.191338   -0.510155    11.00000   -1.50000
H26C  2    0.606452   -0.089494   -0.435185    11.00000   -1.50000
AFIX   0
HKLF 4

REM  su1401 in P1
REM R1 =  0.0249 for    4538 Fo > 4sig(Fo)  and  0.0250 for all    4568 data
REM    297 parameters refined using      3 restraints

END

WGHT      0.0385      0.0402

REM Highest difference peak  0.139,  deepest hole -0.257,  1-sigma level  0.046
Q1    1   0.9515  0.0598  0.0615  11.00000  0.05    0.14
Q2    1   0.5146 -0.2650 -0.1357  11.00000  0.05    0.13
Q3    1   0.8670  0.2894  0.0632  11.00000  0.05    0.13
Q4    1   0.7535  0.4894  0.6233  11.00000  0.05    0.13
Q5    1   1.2543 -0.3020  0.2745  11.00000  0.05    0.13
Q6    1   0.5711 -0.0866 -0.2016  11.00000  0.05    0.12
Q7    1   1.2823 -0.0805  0.0829  11.00000  0.05    0.12
Q8    1  -0.0055 -0.3817 -0.0473  11.00000  0.05    0.11
Q9    1   0.7811  0.3023  0.2562  11.00000  0.05    0.11
Q10   1   0.3629 -0.2741  0.3012  11.00000  0.05    0.11
Q11   1   1.0469  0.6032  0.3331  11.00000  0.05    0.11
Q12   1   0.7072  0.4770 -0.1541  11.00000  0.05    0.11
Q13   1  -0.2130 -0.4953 -0.2524  11.00000  0.05    0.11
Q14   1   0.5783  0.5023 -0.0960  11.00000  0.05    0.11
Q15   1   0.2853 -0.3512 -0.1927  11.00000  0.05    0.11
Q16   1   1.2015 -0.3823  0.3123  11.00000  0.05    0.11
Q17   1   0.8025  0.5003  0.5387  11.00000  0.05    0.11
Q18   1  -0.0638 -0.0634 -0.2927  11.00000  0.05    0.11
Q19   1   1.4052  0.4760 -0.0376  11.00000  0.05    0.10
Q20   1   0.4749 -0.3442 -0.2543  11.00000  0.05    0.10
;
_shelx_res_checksum   83935

_shelx_hkl_file
;
   1  -1   0   12.45    0.78
   1  -1   0   14.40    0.98
  -1   1   0   16.82    1.01
  -1   1   0   15.55    0.82
   2  -2   0    4.27    0.41
   2  -2   0    4.12    0.38
   2  -2   0    3.82    0.35
   2  -2   0    4.44    0.40
   2  -2   0    4.66    0.51
   2  -2   0    5.08    0.44
  -2   2   0    4.22    0.40
  -2   2   0    4.17    0.55
  -2   2   0    4.55    0.40
  -2   2   0    4.59    0.41
  -2   2   0    4.57    0.43
  -2   2   0    4.43    0.46
   3  -3   0   69.30    3.74
   3  -3   0   71.88    3.20
   3  -3   0   84.29    3.36
   3  -3   0   72.20    2.91
   3  -3   0   79.53    3.17
   3  -3   0   71.10    3.12
  -3   3   0   74.13    3.31
  -3   3   0   78.91    3.45
  -3   3   0   73.14    3.31
  -3   3   0   64.99    3.60
  -3   3   0   71.34    3.87
   4  -4   0   35.11    1.96
   4  -4   0   34.02    1.94
  -4   4   0   28.39    1.86
  -4   4   0   28.83    1.95
   5  -5   0   15.20    0.76
   5  -5   0   15.98    0.72
   5  -5   0   14.69    0.72
   5  -5   0   15.58    0.74
   5  -5   0   15.93    0.78
   5  -5   0   14.94    0.82
  -5   5   0   14.78    0.80
  -5   5   0   13.26    0.77
  -5   5   0   14.36    0.78
  -5   5   0   14.70    1.10
  -5   5   0   14.42    0.89
   6  -6   0   16.14    0.73
   6  -6   0   15.97    0.75
   6  -6   0   16.73    0.69
   6  -6   0   16.50    0.80
  -6   6   0   18.26    0.81
  -6   6   0   16.73    0.77
  -6   6   0   16.32    0.86
  -6   7   0    4.88    0.34
  -6   7   0    4.47    0.38
  -6   7   0    4.56    0.33
   6  -7   0    5.54    0.37
   6  -7   0    6.08    0.32
   6  -7   0    5.52    0.34
   6  -7   0    5.47    0.34
   6  -7   0    5.11    0.29
  -5   6   0   16.80    0.85
  -5   6   0   17.04    0.99
  -5   6   0   17.72    1.26
  -5   6   0   17.43    0.87
   5  -6   0   16.57    0.82
   5  -6   0   17.31    0.90
   5  -6   0   16.69    0.88
   5  -6   0   17.53    0.77
   5  -6   0   17.98    0.85
   5  -6   0   16.89    0.80
   5  -6   0   16.84    0.80
  -4   5   0   10.25    0.84
  -4   5   0   11.08    1.06
  -4   5   0   11.21    1.09
   4  -5   0    9.91    1.00
   4  -5   0   11.18    1.04
  -3   4   0   29.39    1.68
  -3   4   0   24.84    1.81
  -3   4   0   31.31    1.69
  -3   4   0   31.21    1.77
  -3   4   0   28.33    1.63
   3  -4   0   28.30    1.61
   3  -4   0   27.96    1.59
   3  -4   0   29.71    1.67
   3  -4   0   28.96    1.68
   3  -4   0   27.64    1.93
  -2   3   0   41.19    1.86
  -2   3   0   41.44    1.91
  -2   3   0   39.24    2.15
  -2   3   0   42.93    1.98
   2  -3   0   39.45    1.93
   2  -3   0   40.47    2.15
   2  -3   0   37.21    1.75
   2  -3   0   38.13    1.60
   2  -3   0   38.98    1.86
   2  -3   0   38.43    1.85
   2  -3   0   39.16    1.87
  -1   2   0  362.72   20.44
  -1   2   0  372.10   16.91
   1  -2   0  345.17   15.15
   0   1   0  367.04   19.87
   0   1   0  360.18   20.03
   0  -1   0  362.72   19.92
   0  -1   0  368.46   15.28
   0  -1   0  360.11   16.61
   1   0   0   33.31    1.61
   1   0   0   33.86    2.03
  -1   0   0   36.10    1.71
  -1   0   0   37.79    2.06
   2  -1   0   76.77    3.42
   2  -1   0   77.49    2.89
   2  -1   0   74.73    2.84
   2  -1   0   73.86    2.71
  -2   1   0   68.33    4.22
  -2   1   0   77.32    3.15
  -2   1   0   75.31    3.57
  -2   1   0   71.00    2.95
  -2   1   0   65.82    2.96
   3  -2   0   69.39    2.95
   3  -2   0   69.49    2.79
   3  -2   0   74.30    3.00
  -3   2   0   68.55    3.22
  -3   2   0   68.81    3.66
  -3   2   0   66.77    3.07
   4  -3   0    4.06    0.59
   4  -3   0    3.79    0.52
  -4   3   0    2.42    0.46
  -4   3   0    2.62    0.47
   5  -4   0    8.44    0.49
   5  -4   0    8.41    0.55
   5  -4   0    8.71    0.53
   5  -4   0    8.46    0.53
   5  -4   0    9.03    0.61
   5  -4   0    8.63    0.51
  -5   4   0    8.81    0.59
  -5   4   0    8.87    0.57
  -5   4   0    8.61    0.58
  -5   4   0    9.69    0.70
   6  -5   0   33.21    1.24
   6  -5   0   34.15    1.35
   6  -5   0   34.39    1.28
   6  -5   0   33.57    1.39
  -6   5   0   34.05    1.32
  -6   5   0   35.17    1.38
  -6   5   0   35.15    1.49
  -6   5   0   33.90    1.36
  -6   8   0    5.06    0.31
  -6   8   0    5.22    0.36
  -6   8   0    4.91    0.34
   6  -8   0    6.00    0.33
   6  -8   0    5.53    0.30
   6  -8   0    5.63    0.34
   6  -8   0    6.03    0.29
  -5   7   0    2.04    0.31
  -5   7   0    1.91    0.25
   5  -7   0    1.15    0.20
   5  -7   0    1.48    0.27
   5  -7   0    1.21    0.21
   5  -7   0    1.24    0.19
   5  -7   0    1.33    0.18
   5  -7   0    1.42    0.19
   5  -7   0    1.28    0.24
  -4   6   0   21.83    1.65
  -4   6   0   21.23    1.64
  -4   6   0   22.29    1.66
  -4   6   0   21.32    1.42
   4  -6   0   21.54    1.56
   4  -6   0   21.91    1.60
   4  -6   0   20.43    1.51
   4  -6   0   20.60    1.60
  -3   5   0   84.85    4.08
  -3   5   0   88.51    4.25
  -3   5   0   92.21    4.04
  -3   5   0   88.37    4.11
   3  -5   0   88.94    3.80
   3  -5   0   88.89    4.15
   3  -5   0   91.70    3.99
   3  -5   0   88.07    3.96
  -2   4   0    2.99    0.40
  -2   4   0    3.04    0.40
  -2   4   0    2.71    0.43
  -2   4   0    3.09    0.38
   2  -4   0    4.14    0.48
   2  -4   0    3.88    0.51
   2  -4   0    3.97    0.43
   2  -4   0    3.78    0.46
   2  -4   0    3.59    0.44
   2  -4   0    4.10    0.47
  -1   3   0   20.40    1.25
  -1   3   0   20.56    1.54
  -1   3   0   21.77    1.12
  -1   3   0   20.90    1.03
   1  -3   0   23.77    1.13
   1  -3   0   22.57    1.22
   1  -3   0   22.09    1.03
   1  -3   0   23.98    1.18
   1  -3   0   23.08    1.16
   1  -3   0   22.26    1.13
   1  -3   0   22.55    1.18
   0   2   0  122.88    6.80
   0   2   0  127.98    5.70
   0   2   0  122.49    6.91
   0  -2   0  135.13    5.30
   0  -2   0  133.50    6.92
   0  -2   0  127.06    5.76
   1   1   0  213.43   11.41
   1   1   0  224.01    8.91
  -1  -1   0  224.31   11.46
  -1  -1   0  204.85    9.52
   2   0   0   24.63    1.36
   2   0   0   24.92    1.14
   2   0   0   24.51    1.10
   2   0   0   23.77    1.01
   2   0   0   24.50    1.28
  -2   0   0   22.00    1.17
  -2   0   0   22.92    1.18
  -2   0   0   23.20    1.25
  -2   0   0   23.38    1.02
  -2   0   0   22.83    1.04
  -2   0   0   21.02    1.64
  -2   0   0   23.79    1.42
  -2   0   0   22.91    1.02
   3  -1   0    6.34    0.70
   3  -1   0    5.92    0.53
   3  -1   0    6.59    0.60
  -3   1   0    5.59    0.68
  -3   1   0    5.67    0.61
  -3   1   0    5.69    0.58
  -3   1   0    5.66    0.55
   4  -2   0    1.59    0.42
   4  -2   0    1.61    0.43
  -4   2   0    0.82    0.32
  -4   2   0    0.71    0.29
   5  -3   0    2.60    0.63
  -5   3   0    2.86    0.66
  -5   3   0    3.72    0.79
   6  -4   0   26.16    1.02
   6  -4   0   25.50    0.99
   6  -4   0   24.98    1.06
  -6   4   0   23.86    1.09
  -6   4   0   24.58    1.05
  -6   4   0   24.23    1.01
  -6   4   0   24.81    1.10
   7  -5   0    2.99    0.20
   7  -5   0    2.82    0.18
  -7   5   0    3.50    0.22
  -7   5   0    3.41    0.21
  -7   5   0    3.71    0.23
  -5   8   0    3.39    0.43
  -5   8   0    3.27    0.36
  -5   8   0    3.46    0.44
  -5   8   0    2.94    0.28
   5  -8   0    3.63    0.29
   5  -8   0    4.13    0.28
   5  -8   0    3.95    0.29
   5  -8   0    3.79    0.29
   5  -8   0    3.91    0.34
   5  -8   0    3.87    0.27
   5  -8   0    4.27    0.27
   5  -8   0    3.84    0.34
   5  -8   0    3.78    0.29
  -4   7   0   46.53    2.62
  -4   7   0   45.49    2.75
   4  -7   0   44.71    1.64
   4  -7   0   46.41    1.89
   4  -7   0   44.63    1.75
   4  -7   0   47.86    1.59
   4  -7   0   46.62    1.72
   4  -7   0   45.15    1.87
   4  -7   0   46.72    1.74
   4  -7   0   46.62    1.75
   4  -7   0   45.37    1.70
   4  -7   0   45.17    1.54
   4  -7   0   46.94    1.63
   4  -7   0   45.85    1.59
  -3   6   0   13.07    1.17
  -3   6   0   14.04    1.14
  -3   6   0   14.58    1.19
  -3   6   0   13.28    1.16
   3  -6   0   15.14    1.22
   3  -6   0   14.89    1.21
   3  -6   0   14.27    1.12
   3  -6   0   13.89    1.22
  -2   5   0   25.81    1.53
  -2   5   0   25.27    1.79
  -2   5   0   27.53    1.59
  -2   5   0   26.65    1.60
   2  -5   0   28.76    1.49
   2  -5   0   28.79    1.79
   2  -5   0   29.74    1.63
   2  -5   0   30.23    1.68
   2  -5   0   27.22    1.62
   2  -5   0   30.92    1.73
  -1   4   0   34.92    1.91
  -1   4   0   36.20    1.69
  -1   4   0   36.03    1.55
   1  -4   0   32.06    1.60
   1  -4   0   34.48    1.63
   1  -4   0   33.77    1.80
   1  -4   0   32.71    1.67
   1  -4   0   34.60    1.72
   1  -4   0   32.49    1.74
   1  -4   0   33.35    1.50
   1  -4   0   33.29    1.73
   0   3   0    9.41    0.83
   0   3   0    9.81    0.62
   0   3   0    8.01    0.65
   0  -3   0    9.67    0.75
   0  -3   0   10.31    0.65
   0  -3   0    9.82    0.66
   0  -3   0    9.88    0.55
   0  -3   0    9.75    0.64
   0  -3   0    9.91    0.68
   0  -3   0   10.40    0.93
   0  -3   0   10.14    0.63
   0  -3   0    9.07    0.53
   0  -3   0    9.92    0.61
   1   2   0  114.71    3.88
   1   2   0  123.12    4.60
   1   2   0  115.16    4.72
  -1  -2   0  107.34    4.54
  -1  -2   0  114.61    3.87
  -1  -2   0  103.29    3.83
  -1  -2   0  108.82    3.82
  -1  -2   0  104.75    4.35
  -1  -2   0  112.12    3.87
  -1  -2   0  111.25    5.17
  -1  -2   0  109.43    6.17
  -1  -2   0   99.78    4.35
   2   1   0   75.25    3.49
   2   1   0   71.92    3.58
   2   1   0   76.12    2.95
   2   1   0   74.53    2.84
   2   1   0   75.59    3.00
  -2  -1   0   84.08    3.92
  -2  -1   0   80.38    2.91
  -2  -1   0   78.86    4.67
  -2  -1   0   78.30    3.30
  -2  -1   0   80.72    3.45
  -2  -1   0   79.64    2.91
  -2  -1   0   79.12    3.29
  -2  -1   0   85.24    2.93
   3   0   0   88.72    4.31
   3   0   0   92.71    4.51
   3   0   0   92.43    3.43
   3   0   0   96.80    3.76
   3   0   0   97.23    3.47
   3   0   0   93.05    3.65
  -3   0   0   92.64    4.77
  -3   0   0   93.85    4.18
  -3   0   0   89.12    3.97
  -3   0   0   91.32    3.47
  -3   0   0   99.84    3.50
  -3   0   0   92.85    4.03
  -3   0   0   99.47    3.49
   4  -1   0    6.77    0.69
   4  -1   0    5.97    0.70
  -4   1   0    4.97    0.67
  -4   1   0    5.12    0.67
   5  -2   0    1.70    0.51
   5  -2   0    1.55    0.45
   6  -3   0    6.86    0.41
   6  -3   0    6.91    0.45
   6  -3   0    7.24    0.43
  -6   3   0    6.29    0.44
  -6   3   0    6.25    0.46
  -6   3   0    6.16    0.46
  -6   3   0    6.35    0.43
   7  -4   0   12.66    0.54
   7  -4   0   12.42    0.50
  -7   4   0   12.58    0.55
  -7   4   0   12.53    0.51
  -7   4   0   13.46    0.52
  -7   4   0   12.75    0.55
  -5   9   0    0.34    0.13
  -5   9   0    0.29    0.15
   5  -9   0    0.37    0.10
   5  -9   0    0.29    0.09
   5  -9   0    0.28    0.10
   5  -9   0    0.22    0.08
   5  -9   0    0.32    0.10
   5  -9   0    0.31    0.07
   5  -9   0    0.32    0.09
   5  -9   0    0.30    0.09
   5  -9   0    0.32    0.08
   5  -9   0    0.29    0.08
  -4   8   0    4.62    0.54
  -4   8   0    5.19    0.60
   4  -8   0    4.42    0.35
   4  -8   0    4.65    0.32
   4  -8   0    5.08    0.41
   4  -8   0    4.68    0.34
   4  -8   0    4.72    0.41
   4  -8   0    4.62    0.33
   4  -8   0    4.94    0.37
   4  -8   0    4.49    0.37
   4  -8   0    4.92    0.37
   4  -8   0    5.21    0.38
  -3   7   0   36.03    2.09
  -3   7   0   35.29    2.27
  -3   7   0   33.24    2.13
  -3   7   0   33.34    2.16
   3  -7   0   38.66    2.29
   3  -7   0   37.26    2.35
   3  -7   0   38.87    2.24
  -2   6   0    6.46    0.72
  -2   6   0    7.14    0.75
  -2   6   0    7.03    0.66
   2  -6   0    7.33    0.76
   2  -6   0    6.90    0.80
   2  -6   0    7.24    0.78
   2  -6   0    7.08    0.79
  -1   5   0    5.01    0.52
  -1   5   0    5.01    0.60
  -1   5   0    4.90    0.37
   1  -5   0    3.96    0.53
   1  -5   0    3.98    0.51
   1  -5   0    4.01    0.50
   1  -5   0    4.19    0.48
   1  -5   0    3.51    0.48
   0   4   0    1.67    0.24
   0  -4   0    2.28    0.28
   0  -4   0    2.66    0.31
   0  -4   0    2.77    0.36
   0  -4   0    2.22    0.34
   0  -4   0    2.64    0.35
   0  -4   0    2.25    0.34
   0  -4   0    2.47    0.41
   0  -4   0    2.78    0.35
   1   3   0   91.00    3.26
   1   3   0   89.94    3.78
   1   3   0   79.68    5.19
   1   3   0   87.23    3.29
  -1  -3   0   89.74    3.92
  -1  -3   0   93.96    3.33
  -1  -3   0   87.47    3.28
  -1  -3   0   92.95    3.34
  -1  -3   0   88.03    3.73
  -1  -3   0   91.87    3.28
  -1  -3   0   88.44    5.35
  -1  -3   0   90.47    3.77
  -1  -3   0   95.64    4.49
   2   2   0   14.75    0.89
   2   2   0   14.62    0.81
   2   2   0   14.36    0.84
   2   2   0   14.64    0.97
  -2  -2   0   11.89    0.88
  -2  -2   0   11.87    0.93
  -2  -2   0   12.20    0.80
  -2  -2   0   12.59    1.07
  -2  -2   0   11.91    0.79
  -2  -2   0   12.57    0.82
  -2  -2   0   12.01    0.89
   3   1   0   11.45    0.83
   3   1   0   12.42    0.80
   3   1   0   12.26    0.86
   3   1   0   11.41    0.77
   3   1   0   11.15    1.00
   3   1   0   12.16    0.93
  -3  -1   0   10.08    1.05
  -3  -1   0    9.76    0.86
  -3  -1   0    9.61    0.90
  -3  -1   0   10.21    0.76
  -3  -1   0   10.09    0.86
  -3  -1   0    9.60    0.75
  -3  -1   0    9.91    0.75
   4   0   0    6.58    0.74
   4   0   0    7.07    0.74
  -4   0   0    6.93    0.84
  -4   0   0    6.65    0.75
  -4   0   0    6.55    0.86
   5  -1   0   20.31    0.90
   5  -1   0   19.91    1.51
   5  -1   0   20.67    0.94
   5  -1   0   19.48    1.49
  -5   1   0   17.98    1.63
  -5   1   0   18.89    0.90
  -5   1   0   19.63    0.93
   6  -2   0   28.32    1.20
   6  -2   0   28.51    1.14
   6  -2   0   28.63    1.13
  -6   2   0   30.01    1.24
  -6   2   0   31.18    1.19
  -6   2   0   31.12    1.23
   7  -3   0    0.73    0.11
   7  -3   0    0.87    0.11
   7  -3   0    0.81    0.11
  -7   3   0    1.24    0.13
  -7   3   0    1.02    0.13
  -4   9   0    7.54    0.68
  -4   9   0    7.39    0.71
   4  -9   0    8.07    0.52
   4  -9   0    8.49    0.46
   4  -9   0    8.35    0.47
   4  -9   0    8.09    0.41
   4  -9   0    8.53    0.47
   4  -9   0    7.98    0.42
   4  -9   0    8.45    0.50
   4  -9   0    8.15    0.46
   4  -9   0    8.14    0.48
   4  -9   0    8.04    0.43
  -3   8   0   13.76    1.03
   3  -8   0   14.45    0.74
   3  -8   0   14.88    0.67
   3  -8   0   15.34    0.78
   3  -8   0   14.91    0.75
   3  -8   0   14.90    0.74
   3  -8   0   14.35    0.81
   3  -8   0   14.75    0.67
   3  -8   0   14.89    0.69
   3  -8   0   14.99    0.74
  -2   7   0   35.09    2.13
  -2   7   0   35.12    1.95
   2  -7   0   36.09    2.27
   2  -7   0   33.99    2.12
   2  -7   0   34.91    2.04
   2  -7   0   34.19    2.13
  -1   6   0    9.92    0.86
  -1   6   0    9.68    0.65
  -1   6   0    9.21    0.84
   1  -6   0    8.62    0.84
   1  -6   0   10.20    0.98
   1  -6   0    9.72    0.92
   1  -6   0   10.43    0.92
   0   5   0    3.15    0.50
   0   5   0    3.38    0.26
   0  -5   0    3.86    0.51
   0  -5   0    3.56    0.49
   0  -5   0    3.37    0.46
   0  -5   0    3.50    0.47
   0  -5   0    3.41    0.56
   1   4   0   43.27    1.93
   1   4   0   41.27    1.81
   1   4   0   42.98    2.45
   1   4   0   43.15    1.85
  -1  -4   0   42.46    2.56
  -1  -4   0   41.78    1.86
  -1  -4   0   43.57    2.27
  -1  -4   0   42.79    1.92
  -1  -4   0   40.19    2.13
  -1  -4   0   42.66    1.90
  -1  -4   0   41.34    2.13
   2   3   0    9.61    0.71
   2   3   0    9.19    0.68
   2   3   0   10.18    0.72
   2   3   0    8.89    0.69
  -2  -3   0    7.35    0.66
  -2  -3   0    8.08    0.78
  -2  -3   0    8.04    0.91
  -2  -3   0    7.44    0.78
  -2  -3   0    8.53    0.75
  -2  -3   0    7.93    0.70
  -2  -3   0    7.65    0.67
   3   2   0    5.69    0.64
   3   2   0    5.69    0.61
   3   2   0    5.40    0.56
   3   2   0    5.50    0.58
  -3  -2   0    6.35    0.71
  -3  -2   0    6.24    0.63
  -3  -2   0    5.32    0.59
  -3  -2   0    5.56    0.59
  -3  -2   0    5.48    0.71
   4   1   0   17.65    1.13
   4   1   0   17.98    1.28
   4   1   0   17.73    1.17
  -4  -1   0   17.64    1.47
  -4  -1   0   16.52    1.33
   5   0   0    1.23    0.22
   5   0   0    1.20    0.22
   5   0   0    1.29    0.22
   5   0   0    0.75    0.22
  -5   0   0    0.57    0.15
  -5   0   0    0.61    0.18
  -5   0   0    0.80    0.19
  -5   0   0    0.57    0.16
  -5   0   0    0.63    0.18
  -5   0   0    0.53    0.15
  -5   0   0    0.76    0.18
  -5   0   0    0.57    0.16
  -5   0   0    0.53    0.17
   6  -1   0   10.47    0.52
   6  -1   0   11.31    0.58
   6  -1   0   10.86    0.60
   6  -1   0   11.12    0.59
  -6   1   0   11.94    0.62
  -6   1   0   12.54    0.65
  -6   1   0   12.16    0.61
  -6   1   0   12.16    0.63
  -6   1   0   11.61    0.59
  -6   1   0   12.15    0.58
   7  -2   0    8.46    0.39
   7  -2   0    8.48    0.39
   7  -2   0    8.62    0.40
  -7   2   0    9.07    0.40
  -7   2   0    8.95    0.41
  -7   2   0    9.16    0.43
  -4  10   0    2.77    0.33
   4 -10   0    2.35    0.19
   4 -10   0    2.36    0.20
   4 -10   0    2.57    0.20
   4 -10   0    2.30    0.19
   4 -10   0    2.55    0.19
   4 -10   0    2.39    0.19
   4 -10   0    2.45    0.21
   4 -10   0    2.39    0.20
   4 -10   0    2.36    0.21
  -3   9   0   14.06    1.04
   3  -9   0   16.15    0.75
   3  -9   0   15.54    0.68
   3  -9   0   16.02    0.74
   3  -9   0   15.87    0.67
   3  -9   0   15.59    0.74
   3  -9   0   15.48    0.76
   3  -9   0   15.72    0.70
   3  -9   0   15.36    0.80
   3  -9   0   16.16    0.74
   2  -8   0    5.90    0.38
   2  -8   0    5.88    0.43
   2  -8   0    6.23    0.42
   2  -8   0    5.92    0.39
   2  -8   0    6.24    0.44
   2  -8   0    5.49    0.41
   2  -8   0    5.92    0.41
   2  -8   0    6.05    0.39
  -1   7   0   10.99    0.99
  -1   7   0   11.49    0.75
   1  -7   0   10.48    1.06
   1  -7   0    9.56    0.98
   1  -7   0   10.62    1.02
   0   6   0    4.60    0.57
   0   6   0    3.65    0.32
   0  -6   0    3.27    0.52
   0  -6   0    3.85    0.59
   0  -6   0    4.06    0.57
   0  -6   0    3.58    0.57
   1   5   0   22.91    1.18
   1   5   0   23.90    1.31
   1   5   0   24.85    1.27
   1   5   0   24.19    1.29
  -1  -5   0   21.79    1.32
  -1  -5   0   22.36    1.51
  -1  -5   0   22.48    1.31
  -1  -5   0   22.00    1.56
  -1  -5   0   20.22    1.41
  -1  -5   0   22.70    1.33
   2   4   0    6.19    0.64
   2   4   0    5.89    0.61
   2   4   0    5.49    0.58
   2   4   0    5.93    0.59
  -2  -4   0    6.62    0.68
  -2  -4   0    6.84    0.69
  -2  -4   0    7.49    0.71
  -2  -4   0    6.92    0.77
  -2  -4   0    7.16    0.83
   3   3   0   51.20    2.56
   3   3   0   57.51    2.57
   3   3   0   57.10    2.96
   3   3   0   55.28    2.56
  -3  -3   0   57.88    3.15
  -3  -3   0   56.88    2.65
  -3  -3   0   57.24    2.62
  -3  -3   0   57.67    3.00
  -3  -3   0   53.74    2.59
   4   2   0    8.59    0.88
   4   2   0    8.70    0.82
   4   2   0    8.64    0.82
   4   2   0    7.95    0.76
   4   2   0    8.25    0.67
   4   2   0    7.92    0.92
  -4  -2   0    8.54    1.05
  -4  -2   0    8.23    0.84
  -4  -2   0    7.21    0.92
  -4  -2   0    7.94    0.85
   5   1   0    4.63    0.50
   5   1   0    4.19    0.36
   5   1   0    4.54    0.36
   5   1   0    4.74    0.38
  -5  -1   0    4.00    0.35
  -5  -1   0    4.36    0.36
  -5  -1   0    4.38    0.39
  -5  -1   0    4.12    0.34
  -5  -1   0    3.88    0.33
  -5  -1   0    4.10    0.34
  -5  -1   0    4.49    0.37
  -5  -1   0    4.03    0.36
  -5  -1   0    4.45    0.38
  -5  -1   0    4.44    0.37
  -5  -1   0    4.06    0.36
   6   0   0    5.76    0.35
   6   0   0    5.79    0.39
   6   0   0    5.87    0.38
   6   0   0    5.58    0.38
  -6   0   0    6.98    0.43
  -6   0   0    6.61    0.40
  -6   0   0    6.71    0.40
  -6   0   0    6.53    0.41
  -6   0   0    7.29    0.41
  -6   0   0    6.85    0.44
   7  -1   0    6.08    0.29
  -7   1   0    5.58    0.30
  -7   1   0    6.74    0.31
  -3  10   0   17.71    1.13
   3 -10   0   18.09    0.71
   3 -10   0   18.70    0.70
   3 -10   0   18.20    0.72
   3 -10   0   18.66    0.76
   3 -10   0   18.85    0.78
   3 -10   0   17.94    0.76
   3 -10   0   17.99    0.78
   3 -10   0   18.76    0.77
   2  -9   0    1.12    0.20
   2  -9   0    1.14    0.19
   2  -9   0    1.10    0.17
   2  -9   0    1.23    0.21
   2  -9   0    0.99    0.18
   2  -9   0    1.10    0.19
   2  -9   0    1.18    0.21
   2  -9   0    1.09    0.17
   1  -8   0    6.97    0.43
   1  -8   0    6.88    0.45
   1  -8   0    7.22    0.43
   1  -8   0    6.56    0.40
   1  -8   0    6.99    0.44
   0   7   0   17.55    0.94
   1   6   0    4.64    0.42
   1   6   0    4.03    0.54
  -1  -6   0    4.53    0.68
  -1  -6   0    4.29    0.59
  -1  -6   0    3.84    0.65
   2   5   0   24.32    1.44
   2   5   0   21.95    1.38
   2   5   0   22.31    1.42
   2   5   0   22.50    1.37
  -2  -5   0   22.95    1.50
  -2  -5   0   23.80    1.77
  -2  -5   0   22.38    1.43
  -2  -5   0   23.01    1.50
  -2  -5   0   24.13    1.71
   3   4   0   58.34    2.86
   3   4   0   60.05    2.81
   3   4   0   61.25    3.20
   3   4   0   57.07    2.82
   3   4   0   61.85    2.86
   3   4   0   61.62    3.23
  -3  -4   0   67.11    3.02
  -3  -4   0   63.49    3.53
  -3  -4   0   62.33    2.90
  -3  -4   0   65.03    3.01
  -3  -4   0   65.17    3.38
   4   3   0   12.34    0.89
   4   3   0   10.86    0.92
  -4  -3   0   12.88    0.69
  -4  -3   0   12.86    0.68
  -4  -3   0   13.49    0.68
  -4  -3   0   12.44    0.64
  -4  -3   0   13.48    0.69
  -4  -3   0   12.59    0.64
  -4  -3   0   12.72    0.61
  -4  -3   0   12.33    0.70
  -4  -3   0   12.41    0.69
  -4  -3   0   12.30    0.76
  -4  -3   0   13.31    0.69
  -4  -3   0   12.18    0.64
   5   2   0   14.54    1.00
   5   2   0   15.20    1.05
   5   2   0   14.15    0.70
   5   2   0   13.76    0.72
  -5  -2   0   14.40    0.70
  -5  -2   0   14.81    0.74
  -5  -2   0   14.27    0.68
  -5  -2   0   14.03    0.71
  -5  -2   0   14.89    0.72
  -5  -2   0   14.64    0.75
  -5  -2   0   14.36    0.72
  -5  -2   0   14.76    0.70
  -5  -2   0   14.91    0.76
  -5  -2   0   14.54    0.69
  -5  -2   0   14.89    0.73
   6   1   0    0.73    0.13
   6   1   0    0.83    0.15
   6   1   0    0.77    0.15
   6   1   0    0.96    0.15
  -6  -1   0    1.06    0.17
  -6  -1   0    1.04    0.17
  -6  -1   0    1.26    0.17
  -6  -1   0    1.00    0.17
  -6  -1   0    1.25    0.17
  -6  -1   0    1.10    0.17
  -6  -1   0    1.12    0.15
  -6  -1   0    1.30    0.17
   2 -10   0    2.67    0.24
   2 -10   0    2.99    0.23
   2 -10   0    2.97    0.23
   2 -10   0    2.92    0.24
   2 -10   0    3.14    0.22
   2 -10   0    2.85    0.24
   1  -9   0   19.55    0.79
   1  -9   0   19.47    0.87
  -1  -7   0   15.96    0.75
  -1  -7   0   15.46    0.70
  -1  -7   0   15.15    0.68
  -2  -6   0   41.65    1.56
  -2  -6   0   41.48    1.56
  -2  -6   0   42.06    1.42
  -2  -6   0   40.99    1.44
  -2  -6   0   39.77    1.50
  -2  -6   0   42.18    1.77
  -2  -6   0   40.90    1.46
  -2  -6   0   41.50    1.65
  -3  -5   0   29.94    1.30
  -3  -5   0   30.21    1.15
  -3  -5   0   30.31    1.16
  -3  -5   0   29.78    1.11
  -3  -5   0   30.69    1.41
  -3  -5   0   29.26    1.22
  -3  -5   0   29.38    1.23
  -3  -5   0   29.73    1.19
  -3  -5   0   29.61    1.18
  -3  -5   0   30.02    1.23
  -4  -4   0    4.40    0.42
  -4  -4   0    4.46    0.39
  -4  -4   0    4.59    0.37
  -4  -4   0    4.49    0.35
  -4  -4   0    4.84    0.39
  -4  -4   0    4.81    0.39
  -4  -4   0    4.58    0.37
  -4  -4   0    4.64    0.38
  -4  -4   0    4.54    0.36
  -4  -4   0    4.41    0.34
  -4  -4   0    4.74    0.36
  -4  -4   0    4.05    0.36
   5   3   0    8.17    0.65
   5   3   0    8.25    0.68
   5   3   0    7.68    0.46
  -5  -3   0    8.02    0.48
  -5  -3   0    8.31    0.53
  -5  -3   0    7.95    0.46
  -5  -3   0    8.64    0.50
  -5  -3   0    8.32    0.50
  -5  -3   0    7.64    0.48
  -5  -3   0    7.99    0.46
  -5  -3   0    8.17    0.46
  -5  -3   0    7.92    0.46
  -5  -3   0    7.70    0.47
  -5  -3   0    8.58    0.44
  -5  -3   0    7.54    0.48
   6   2   0    5.38    0.28
   6   2   0    5.89    0.34
   6   2   0    5.70    0.30
   6   2   0    5.88    0.32
  -6  -2   0    5.76    0.31
  -6  -2   0    5.55    0.30
  -6  -2   0    5.36    0.31
  -6  -2   0    5.43    0.33
  -6  -2   0    5.45    0.32
  -6  -2   0    5.37    0.33
  -2  -7   0    0.61    0.15
  -2  -7   0    0.62    0.18
  -2  -7   0    0.64    0.16
  -2  -7   0    0.74    0.16
  -2  -7   0    0.50    0.14
  -2  -7   0    0.54    0.16
  -2  -7   0    0.69    0.16
   3   6   0    0.72    0.21
  -3  -6   0    0.99    0.20
  -3  -6   0    0.66    0.17
  -3  -6   0    0.83    0.21
  -3  -6   0    1.04    0.19
  -3  -6   0    0.72    0.16
  -3  -6   0    0.94    0.18
  -3  -6   0    0.99    0.18
  -3  -6   0    0.92    0.19
  -3  -6   0    0.89    0.18
  -3  -6   0    0.87    0.20
   4   5   0    0.78    0.21
   4   5   0    0.66    0.21
  -4  -5   0    0.65    0.15
  -4  -5   0    0.47    0.14
  -4  -5   0    0.45    0.13
  -4  -5   0    0.61    0.16
  -4  -5   0    0.48    0.13
  -4  -5   0    0.46    0.15
  -4  -5   0    0.57    0.14
  -4  -5   0    0.51    0.14
  -4  -5   0    0.41    0.14
  -4  -5   0    0.57    0.15
  -4  -5   0    0.54    0.13
  -4  -5   0    0.40    0.13
   5   4   0    5.36    0.33
   5   4   0    5.07    0.45
   5   4   0    5.04    0.31
   5   4   0    4.98    0.44
  -5  -4   0    4.36    0.31
  -5  -4   0    4.34    0.32
  -5  -4   0    5.05    0.32
  -5  -4   0    4.19    0.31
  -5  -4   0    4.96    0.34
  -5  -4   0    4.49    0.32
  -5  -4   0    4.74    0.33
  -5  -4   0    4.68    0.29
  -5  -4   0    4.45    0.30
  -5  -4   0    4.38    0.35
  -5  -4   0    4.82    0.33
  -5  -4   0    5.10    0.32
   6   3   0    1.23    0.12
   6   3   0    1.01    0.10
  -6  -3   0    0.93    0.12
  -6  -3   0    0.97    0.11
  -6  -3   0    1.03    0.12
  -6  -3   0    0.94    0.11
  -2  -8   0    0.81    0.16
  -2  -8   0    0.79    0.14
  -2  -8   0    0.86    0.15
  -2  -8   0    0.86    0.15
  -2  -8   0    0.79    0.15
   3   7   0    0.98    0.18
  -3  -7   0    0.86    0.17
  -3  -7   0    0.87    0.16
  -3  -7   0    0.85    0.16
  -3  -7   0    0.84    0.15
  -3  -7   0    0.96    0.16
  -3  -7   0    0.96    0.16
  -3  -7   0    1.08    0.20
  -3  -7   0    0.94    0.16
   4   6   0    0.44    0.16
  -4  -6   0    0.17    0.09
  -4  -6   0    0.26    0.09
  -4  -6   0    0.19    0.08
  -4  -6   0    0.19    0.08
  -4  -6   0    0.20    0.08
  -4  -6   0    0.17    0.08
  -4  -6   0    0.15    0.08
  -4  -6   0    0.17    0.09
  -4  -6   0    0.16    0.08
  -4  -6   0    0.19    0.09
  -4  -6   0    0.11    0.07
   5   5   0    1.48    0.20
   5   5   0    1.47    0.14
   5   5   0    1.49    0.13
  -5  -5   0    1.54    0.16
  -5  -5   0    1.61    0.14
  -5  -5   0    1.59    0.16
  -5  -5   0    1.58    0.15
  -5  -5   0    1.59    0.15
  -5  -5   0    1.59    0.16
  -5  -5   0    1.36    0.14
  -5  -5   0    1.51    0.14
  -5  -5   0    1.48    0.14
  -5  -5   0    1.54    0.17
  -5  -5   0    1.25    0.13
  -3  -8   0    0.46    0.09
  -3  -8   0    0.43    0.08
  -3  -8   0    0.38    0.09
  -3  -8   0    0.57    0.10
  -5  -5  -1    4.44    0.28
  -5  -5  -1    5.19    0.27
  -4  -6  -1    6.86    0.37
  -4  -6  -1    6.91    0.38
  -4  -6  -1    6.92    0.34
  -4  -6  -1    6.77    0.42
  -4  -6  -1    6.51    0.33
  -4  -6  -1    7.07    0.41
  -4  -6  -1    6.78    0.36
  -4  -6  -1    6.77    0.37
  -4  -6  -1    6.92    0.36
  -4  -6  -1    6.71    0.35
   4   6   1    6.12    0.50
  -3  -7  -1    2.94    0.24
  -3  -7  -1    3.23    0.24
  -3  -7  -1    3.04    0.28
  -3  -7  -1    3.13    0.29
  -3  -7  -1    3.24    0.24
  -3  -7  -1    3.13    0.24
  -3  -7  -1    3.00    0.25
  -3  -7  -1    3.04    0.26
   3   7   1    3.30    0.31
  -2  -8  -1    2.45    0.21
  -2  -8  -1    2.22    0.20
  -2  -8  -1    2.28    0.20
  -2  -8  -1    2.38    0.24
  -2  -8  -1    2.45    0.23
  -2  -8  -1    2.44    0.22
  -2  -8  -1    2.31    0.20
  -5  -4  -1    9.59    0.46
  -5  -4  -1    9.55    0.47
  -5  -4  -1   10.19    0.49
  -5  -4  -1    9.80    0.54
  -5  -4  -1   10.03    0.49
  -5  -4  -1   10.65    0.51
  -5  -4  -1    9.50    0.49
  -5  -4  -1    9.69    0.46
  -5  -4  -1    9.71    0.48
  -5  -4  -1    9.75    0.46
  -5  -4  -1    9.29    0.48
  -5  -4  -1   10.34    0.44
   5   4   1   10.60    0.48
   5   4   1    8.93    0.66
   5   4   1   10.25    0.70
   5   4   1   10.27    0.49
  -4  -5  -1   19.64    0.80
  -4  -5  -1   19.77    0.80
  -4  -5  -1   19.66    0.81
  -4  -5  -1   19.38    0.86
  -4  -5  -1   20.15    0.91
  -4  -5  -1   20.11    0.86
  -4  -5  -1   19.21    0.77
  -4  -5  -1   18.94    0.95
  -4  -5  -1   19.80    0.87
  -4  -5  -1   19.65    0.84
  -4  -5  -1   20.07    0.83
   4   5   1   18.83    1.23
   4   5   1   19.73    1.20
  -3  -6  -1   13.89    0.63
  -3  -6  -1   14.63    0.71
  -3  -6  -1   13.89    0.65
  -3  -6  -1   13.49    0.66
  -3  -6  -1   13.82    0.69
  -3  -6  -1   13.43    0.64
  -3  -6  -1   13.83    0.69
  -3  -6  -1   13.68    0.73
  -3  -6  -1   13.49    0.78
   3   6   1   14.02    0.91
  -2  -7  -1    4.31    0.34
  -2  -7  -1    4.24    0.36
  -2  -7  -1    4.14    0.34
  -2  -7  -1    4.20    0.38
  -2  -7  -1    3.99    0.32
  -2  -7  -1    4.42    0.32
  -2  -7  -1    3.64    0.30
  -2  -7  -1    4.40    0.32
  -1  -8  -1   44.45    1.60
  -1  -8  -1   44.45    1.60
  -1  -8  -1   45.30    1.50
  -1  -8  -1   44.94    1.48
  -1  -8  -1   42.35    1.54
  -6  -2  -1   10.31    0.47
  -6  -2  -1   10.34    0.44
  -6  -2  -1    9.98    0.46
  -6  -2  -1   10.26    0.44
   6   2   1    9.84    0.46
   6   2   1    9.67    0.41
   6   2   1   11.02    0.47
   6   2   1   10.42    0.45
  -5  -3  -1    4.34    0.35
  -5  -3  -1    4.49    0.33
  -5  -3  -1    4.81    0.35
  -5  -3  -1    4.73    0.38
  -5  -3  -1    4.98    0.35
  -5  -3  -1    4.56    0.35
  -5  -3  -1    4.71    0.34
  -5  -3  -1    4.37    0.35
  -5  -3  -1    4.62    0.35
  -5  -3  -1    4.69    0.35
  -5  -3  -1    4.59    0.36
   5   3   1    6.28    0.38
   5   3   1    5.76    0.51
   5   3   1    5.66    0.49
   5   3   1    5.69    0.37
  -4  -4  -1   12.27    0.66
  -4  -4  -1   12.04    0.63
  -4  -4  -1   11.61    0.63
  -4  -4  -1   12.42    0.67
  -4  -4  -1   12.44    0.62
  -4  -4  -1   11.87    0.63
  -4  -4  -1   11.92    0.73
  -4  -4  -1   11.39    0.67
  -4  -4  -1   12.17    0.61
  -4  -4  -1   11.23    0.57
  -4  -4  -1   12.12    0.62
  -4  -4  -1   12.31    0.67
  -4  -4  -1   12.51    0.66
   4   4   1   12.28    0.87
   4   4   1   11.28    0.90
  -3  -5  -1   27.55    1.28
  -3  -5  -1   25.55    1.02
  -3  -5  -1   26.03    1.14
  -3  -5  -1   25.47    1.07
  -3  -5  -1   26.07    1.03
  -3  -5  -1   25.55    1.00
  -3  -5  -1   27.12    1.18
  -3  -5  -1   26.75    1.12
  -3  -5  -1   26.25    1.10
  -3  -5  -1   26.18    1.11
  -3  -5  -1   25.92    1.04
   3   5   1   23.47    1.49
  -2  -6  -1   22.79    1.01
  -2  -6  -1   23.99    1.05
  -2  -6  -1   23.13    0.95
  -2  -6  -1   24.17    1.09
  -2  -6  -1   22.77    1.01
  -2  -6  -1   22.95    0.93
  -2  -6  -1   22.54    0.97
  -2  -6  -1   23.69    1.16
  -2  -6  -1   22.30    0.91
  -1  -7  -1   10.12    0.55
  -1  -7  -1   10.33    0.58
  -1  -7  -1    9.98    0.53
  -1  -7  -1   10.07    0.58
  -1  -7  -1    9.97    0.52
  -1  -7  -1    9.71    0.56
  -1  -7  -1    9.63    0.52
   0  -8  -1    3.03    0.29
   0  -8  -1    2.94    0.29
   0  -8  -1    3.28    0.28
   1  -9  -1    7.91    0.47
   1  -9  -1    8.02    0.47
   1  -9  -1    8.07    0.42
   1  -9  -1    7.56    0.42
   1  -9  -1    7.87    0.46
   2 -10  -1    0.84    0.14
   2 -10  -1    0.91    0.12
   2 -10  -1    0.97    0.15
   2 -10  -1    0.99    0.13
   2 -10  -1    0.96    0.14
   2 -10  -1    1.12    0.15
  -6  -1  -1    1.55    0.17
  -6  -1  -1    1.84    0.20
  -6  -1  -1    1.82    0.19
  -6  -1  -1    1.61    0.19
  -6  -1  -1    1.92    0.20
  -6  -1  -1    1.66    0.19
  -6  -1  -1    1.51    0.18
   6   1   1    1.76    0.18
   6   1   1    1.74    0.18
   6   1   1    1.81    0.19
   6   1   1    1.58    0.16
  -5  -2  -1    1.22    0.21
  -5  -2  -1    1.60    0.23
  -5  -2  -1    1.66    0.24
  -5  -2  -1    1.59    0.23
  -5  -2  -1    1.87    0.24
  -5  -2  -1    1.48    0.23
  -5  -2  -1    1.61    0.22
  -5  -2  -1    1.59    0.21
  -5  -2  -1    1.71    0.23
  -5  -2  -1    1.53    0.21
  -5  -2  -1    1.50    0.21
   5   2   1    2.06    0.30
   5   2   1    2.27    0.25
  -4  -3  -1   30.01    1.25
  -4  -3  -1   30.58    1.30
  -4  -3  -1   30.31    1.15
  -4  -3  -1   29.94    1.11
  -4  -3  -1   29.15    1.15
  -4  -3  -1   29.37    1.21
  -4  -3  -1   28.51    1.21
  -4  -3  -1   29.27    1.16
  -4  -3  -1   30.30    1.21
  -4  -3  -1   29.95    1.21
  -4  -3  -1   30.57    1.26
  -4  -3  -1   29.81    1.28
  -4  -3  -1   28.84    1.38
   4   3   1   31.95    1.77
   4   3   1   29.42    1.84
  -3  -4  -1   47.70    2.44
  -3  -4  -1   46.83    2.88
  -3  -4  -1   46.92    2.74
  -3  -4  -1   49.73    2.49
   3   4   1   44.60    2.29
   3   4   1   42.89    2.51
   3   4   1   41.50    2.23
   3   4   1   43.68    2.32
   3   4   1   45.86    2.47
  -2  -5  -1   22.72    1.79
  -2  -5  -1   22.41    1.50
  -2  -5  -1   21.60    1.47
  -2  -5  -1   23.20    1.70
   2   5   1   21.25    1.39
   2   5   1   21.69    1.36
   2   5   1   22.96    1.45
   2   5   1   21.04    1.35
  -1  -6  -1    2.78    0.56
  -1  -6  -1    3.01    0.67
  -1  -6  -1    2.75    0.64
  -1  -6  -1    2.82    0.65
   1   6   1    3.16    0.65
   1   6   1    2.21    0.48
   1   6   1    2.57    0.35
   0  -7  -1    7.77    0.97
   0  -7  -1    9.17    0.98
   0   7   1    7.86    0.90
   0   7   1    7.66    0.60
   1  -8  -1    1.04    0.21
   1  -8  -1    0.84    0.18
   1  -8  -1    1.06    0.18
   1  -8  -1    1.06    0.19
   1  -8  -1    0.99    0.20
   1  -8  -1    1.05    0.18
   1  -8  -1    1.03    0.19
   2  -9  -1   11.04    0.56
   2  -9  -1   11.68    0.62
   2  -9  -1   11.59    0.55
   2  -9  -1   11.83    0.62
   2  -9  -1   11.44    0.57
   2  -9  -1   11.85    0.61
   2  -9  -1   11.75    0.56
   2  -9  -1   11.46    0.61
   3 -10  -1    8.64    0.41
   3 -10  -1    8.35    0.40
   3 -10  -1    8.26    0.44
   3 -10  -1    8.63    0.40
   3 -10  -1    8.37    0.44
   3 -10  -1    8.56    0.43
   3 -10  -1    7.95    0.44
   3 -10  -1    8.18    0.42
  -3  10   1    8.31    0.63
  -6   0  -1    0.05    0.07
  -6   0  -1    0.01    0.07
  -6   0  -1    0.01    0.06
  -6   0  -1    0.09    0.07
  -6   0  -1    0.06    0.07
  -6   0  -1   -0.01    0.06
  -6   0  -1    0.06    0.07
   6   0   1    0.14    0.07
   6   0   1    0.20    0.09
   6   0   1    0.28    0.10
   6   0   1    0.21    0.09
  -5  -1  -1    9.28    0.56
  -5  -1  -1    9.23    0.52
  -5  -1  -1    8.44    0.49
  -5  -1  -1    8.45    0.52
  -5  -1  -1    7.98    0.51
  -5  -1  -1    8.84    0.54
  -5  -1  -1    8.73    0.54
  -5  -1  -1    8.43    0.53
  -5  -1  -1    8.78    0.58
   5   1   1    9.21    0.74
   5   1   1    9.04    0.54
   5   1   1    8.51    0.54
   5   1   1    8.98    0.53
  -4  -2  -1   12.54    1.18
  -4  -2  -1   12.24    1.27
   4   2   1   10.58    0.81
   4   2   1    9.54    0.91
   4   2   1   11.07    0.97
   4   2   1   10.14    0.99
  -3  -3  -1    6.29    0.74
  -3  -3  -1    6.91    0.89
  -3  -3  -1    6.25    0.79
  -3  -3  -1    6.17    0.71
   3   3   1    6.03    0.65
   3   3   1    6.23    0.67
   3   3   1    5.86    0.66
   3   3   1    5.70    0.68
   3   3   1    5.82    0.69
   3   3   1    6.22    0.54
  -2  -4  -1   67.93    2.90
  -2  -4  -1   66.45    2.88
  -2  -4  -1   61.71    3.19
  -2  -4  -1   62.74    2.78
  -2  -4  -1   64.30    3.39
  -2  -4  -1   62.04    3.17
   2   4   1   63.62    2.75
   2   4   1   64.38    3.07
   2   4   1   61.89    2.73
   2   4   1   61.34    2.75
  -1  -5  -1   34.53    1.78
  -1  -5  -1   36.23    2.14
  -1  -5  -1   33.89    1.76
  -1  -5  -1   34.87    2.00
  -1  -5  -1   35.59    2.05
   1   5   1   31.83    1.67
   1   5   1   29.13    1.61
   1   5   1   29.21    1.62
   0  -6  -1    6.67    0.76
   0  -6  -1    6.21    0.75
   0  -6  -1    6.60    0.79
   0  -6  -1    6.77    0.82
   0   6   1    4.80    0.45
   0   6   1    5.42    0.67
   1  -7  -1    9.51    1.00
   1  -7  -1    9.76    1.08
   1  -7  -1    9.58    1.06
  -1   7   1   11.13    1.02
  -1   7   1    9.97    1.00
  -1   7   1   10.22    0.77
   2  -8  -1    7.09    0.47
   2  -8  -1    7.54    0.48
   2  -8  -1    8.03    0.48
   2  -8  -1    7.57    0.45
   2  -8  -1    7.07    0.42
   2  -8  -1    7.13    0.42
   2  -8  -1    7.16    0.44
   2  -8  -1    6.49    0.46
   2  -8  -1    7.18    0.46
   3  -9  -1    5.64    0.38
   3  -9  -1    5.56    0.36
   3  -9  -1    5.80    0.36
   3  -9  -1    5.51    0.39
   3  -9  -1    5.62    0.35
   3  -9  -1    5.45    0.41
   3  -9  -1    5.69    0.38
   3  -9  -1    5.72    0.35
   3  -9  -1    5.54    0.38
   3  -9  -1    5.52    0.38
   4 -10  -1    4.50    0.25
   4 -10  -1    4.50    0.26
   4 -10  -1    4.71    0.28
   4 -10  -1    4.72    0.27
   4 -10  -1    4.57    0.28
   4 -10  -1    4.77    0.26
   4 -10  -1    4.57    0.29
   4 -10  -1    4.51    0.29
   4 -10  -1    4.85    0.29
  -4  10   1    5.46    0.45
  -4  10   1    5.51    0.34
  -7   2  -1    5.39    0.30
  -7   2  -1    5.63    0.29
   7  -2   1    5.74    0.28
   7  -2   1    5.48    0.29
  -6   1  -1    0.95    0.19
  -6   1  -1    0.82    0.17
  -6   1  -1    0.73    0.17
  -6   1  -1    0.97    0.19
  -6   1  -1    1.26    0.21
  -6   1  -1    0.73    0.16
   6  -1   1    1.35    0.18
  -5   0  -1    3.95    0.37
  -5   0  -1    3.06    0.30
  -5   0  -1    3.28    0.32
  -5   0  -1    3.78    0.34
  -5   0  -1    3.66    0.35
  -5   0  -1    2.85    0.28
  -5   0  -1    3.40    0.32
  -5   0  -1    3.45    0.30
  -5   0  -1    3.11    0.32
   5   0   1    2.90    0.30
   5   0   1    2.60    0.29
   5   0   1    2.73    0.38
   5   0   1    2.81    0.29
  -4  -1  -1    6.45    0.89
  -4  -1  -1    6.00    0.92
  -4  -1  -1    5.77    0.78
   4   1   1    7.83    0.82
   4   1   1    7.88    0.76
   4   1   1    7.72    0.62
  -3  -2  -1    9.97    0.84
  -3  -2  -1    9.53    0.95
  -3  -2  -1    8.94    0.90
  -3  -2  -1    9.95    1.01
  -3  -2  -1    9.65    0.82
   3   2   1    9.13    0.82
   3   2   1   10.03    0.80
   3   2   1   10.36    0.91
   3   2   1   10.00    0.77
   3   2   1    9.88    0.79
  -2  -3  -1   55.89    2.96
  -2  -3  -1   57.31    2.82
  -2  -3  -1   53.64    2.47
  -2  -3  -1   56.83    2.82
  -2  -3  -1   57.95    2.52
  -2  -3  -1   59.75    2.50
   2   3   1   57.50    2.79
   2   3   1   62.69    2.49
   2   3   1   56.27    2.42
   2   3   1   58.39    2.46
  -1  -4  -1    6.30    0.59
  -1  -4  -1    5.28    0.55
  -1  -4  -1    6.61    0.58
  -1  -4  -1    5.19    0.65
  -1  -4  -1    5.55    0.65
  -1  -4  -1    5.73    0.66
  -1  -4  -1    6.23    0.81
   1   4   1    7.42    0.59
   1   4   1    8.26    0.60
   1   4   1    8.23    0.63
   1   4   1    7.95    0.54
   1   4   1    7.16    0.77
   0  -5  -1    6.47    0.71
   0  -5  -1    6.24    0.68
   0  -5  -1    6.82    0.70
   0  -5  -1    6.40    0.72
   0  -5  -1    6.57    0.60
   0   5   1    6.73    0.49
   0   5   1    7.52    0.58
   0   5   1    6.46    0.65
   1  -6  -1    2.95    0.51
   1  -6  -1    2.41    0.54
   1  -6  -1    2.87    0.53
   1  -6  -1    2.95    0.52
  -1   6   1    3.18    0.50
  -1   6   1    2.99    0.35
   2  -7  -1    3.73    0.66
   2  -7  -1    3.85    0.78
   2  -7  -1    4.01    0.65
  -2   7   1    3.36    0.59
  -2   7   1    2.99    0.47
  -2   7   1    3.70    0.61
   3  -8  -1    3.48    0.31
   3  -8  -1    3.42    0.32
   3  -8  -1    3.43    0.31
   3  -8  -1    3.56    0.30
   3  -8  -1    3.65    0.31
   3  -8  -1    3.49    0.29
   3  -8  -1    3.65    0.32
   3  -8  -1    3.73    0.30
   3  -8  -1    3.17    0.33
   3  -8  -1    3.68    0.29
  -3   8   1    4.11    0.47
   4  -9  -1    5.10    0.35
   4  -9  -1    5.08    0.31
   4  -9  -1    5.14    0.31
   4  -9  -1    5.06    0.31
   4  -9  -1    4.85    0.33
   4  -9  -1    5.11    0.35
   4  -9  -1    5.25    0.32
   4  -9  -1    5.04    0.38
   4  -9  -1    5.01    0.34
   4  -9  -1    5.12    0.34
  -4   9   1    4.25    0.50
  -4   9   1    4.81    0.51
  -7   3  -1    1.69    0.16
  -7   3  -1    1.67    0.15
  -7   3  -1    1.81    0.16
   7  -3   1    1.40    0.13
   7  -3   1    1.42    0.14
  -6   2  -1    5.11    0.39
  -6   2  -1    5.06    0.35
  -6   2  -1    4.80    0.38
  -6   2  -1    5.07    0.38
   6  -2   1    4.56    0.33
   6  -2   1    4.60    0.33
   6  -2   1    4.41    0.35
  -5   1  -1   37.97    1.45
  -5   1  -1   37.31    1.44
  -5   1  -1   36.77    1.47
  -5   1  -1   37.67    1.55
  -5   1  -1   38.01    1.45
  -5   1  -1   35.29    1.38
  -5   1  -1   37.80    1.56
  -5   1  -1   37.26    1.50
   5  -1   1   37.00    1.44
   5  -1   1   38.67    1.43
   5  -1   1   37.25    1.50
  -4   0  -1   10.50    1.05
  -4   0  -1   11.42    1.07
   4   0   1    8.60    0.77
   4   0   1    8.79    0.86
  -3  -1  -1   52.52    2.55
  -3  -1  -1   51.70    2.27
  -3  -1  -1   55.07    2.27
  -3  -1  -1   56.11    2.75
  -3  -1  -1   54.50    2.67
   3   1   1   49.49    2.20
   3   1   1   48.28    2.18
   3   1   1   50.06    2.69
   3   1   1   47.28    2.30
  -2  -2  -1  194.58    9.06
  -2  -2  -1  182.37    6.67
  -2  -2  -1  189.96    6.70
  -2  -2  -1  184.03    7.92
  -2  -2  -1  196.08    7.71
  -2  -2  -1  199.78    6.72
  -2  -2  -1  193.93    7.64
   2   2   1  194.92    6.64
   2   2   1  192.99    6.76
   2   2   1  200.78    8.18
   2   2   1  196.63    6.67
  -1  -3  -1   86.38    3.25
  -1  -3  -1   90.85    4.42
  -1  -3  -1   88.44    3.23
  -1  -3  -1   86.22    3.87
  -1  -3  -1   87.35    3.69
  -1  -3  -1   83.43    3.22
  -1  -3  -1   85.24    3.70
  -1  -3  -1   81.07    3.71
   1   3   1   86.99    3.72
   1   3   1   82.46    3.13
   1   3   1   91.34    3.20
   0  -4  -1   43.75    2.11
   0  -4  -1   43.68    1.85
   0  -4  -1   44.59    2.29
   0  -4  -1   45.95    2.27
   0  -4  -1   44.70    1.89
   0  -4  -1   45.35    2.60
   0  -4  -1   45.88    2.20
   0  -4  -1   44.33    2.20
   0   4   1   43.23    2.00
   0   4   1   47.98    1.87
   0   4   1   50.51    1.86
   0   4   1   46.70    2.51
   1  -5  -1    9.92    0.76
   1  -5  -1    9.55    0.82
   1  -5  -1    9.64    0.84
   1  -5  -1    9.51    0.85
   1  -5  -1    9.21    0.85
   1  -5  -1   10.07    0.81
  -1   5   1    8.61    0.72
  -1   5   1    7.41    0.83
  -1   5   1    8.65    0.62
  -1   5   1    7.70    0.73
   2  -6  -1    0.22    0.20
   2  -6  -1    0.34    0.23
   2  -6  -1    0.12    0.15
   2  -6  -1    0.28    0.22
  -2   6   1    0.05    0.09
  -2   6   1    0.07    0.14
  -2   6   1    0.15    0.16
   3  -7  -1    8.93    0.99
   3  -7  -1    8.83    0.98
   3  -7  -1    8.28    1.00
  -3   7   1    7.67    0.94
  -3   7   1    8.26    0.95
  -3   7   1    7.78    0.86
  -3   7   1    8.15    0.97
  -3   7   1    7.60    0.69
   4  -8  -1   17.67    0.81
   4  -8  -1   18.35    0.91
   4  -8  -1   17.37    0.74
   4  -8  -1   17.45    0.74
   4  -8  -1   16.31    0.77
   4  -8  -1   17.61    0.81
   4  -8  -1   16.81    0.86
   4  -8  -1   17.08    0.74
   4  -8  -1   16.95    0.81
   4  -8  -1   17.54    0.80
   4  -8  -1   16.25    0.71
  -4   8   1   17.35    1.26
  -4   8   1   17.32    1.22
   5  -9  -1    4.08    0.24
   5  -9  -1    4.06    0.23
   5  -9  -1    4.23    0.27
   5  -9  -1    4.23    0.31
   5  -9  -1    3.64    0.28
   5  -9  -1    4.05    0.27
   5  -9  -1    4.15    0.25
   5  -9  -1    3.97    0.24
   5  -9  -1    4.22    0.27
   5  -9  -1    4.23    0.27
  -5   9   1    5.07    0.37
  -5   9   1    4.90    0.43
  -5   9   1    5.25    0.35
  -7   4  -1    3.96    0.25
  -7   4  -1    3.83    0.23
  -7   4  -1    3.74    0.25
   7  -4   1    4.05    0.22
   7  -4   1    4.21    0.25
  -6   3  -1   17.80    0.84
  -6   3  -1   17.31    0.85
  -6   3  -1   16.62    0.79
   6  -3   1   16.52    0.74
   6  -3   1   16.36    0.73
   6  -3   1   16.78    0.81
  -5   2  -1   21.23    1.70
  -5   2  -1   21.55    0.95
  -5   2  -1   20.90    1.69
  -5   2  -1   21.14    0.95
   5  -2   1   19.69    1.51
   5  -2   1   18.38    1.46
   5  -2   1   19.80    0.91
   5  -2   1   19.86    0.95
  -4   1  -1    2.04    0.52
  -4   1  -1    1.90    0.50
   4  -1   1    1.41    0.42
   4  -1   1    1.21    0.38
  -3   0  -1    1.28    0.35
  -3   0  -1    1.27    0.40
  -3   0  -1    1.17    0.31
  -3   0  -1    1.16    0.33
   3   0   1    0.59    0.19
   3   0   1    0.55    0.21
   3   0   1    0.56    0.26
   3   0   1    0.75    0.24
   3   0   1    0.58    0.19
  -2  -1  -1  108.63    4.34
  -2  -1  -1  107.89    4.42
  -2  -1  -1  108.75    3.84
  -2  -1  -1  110.63    5.18
  -2  -1  -1  112.91    3.84
  -2  -1  -1  104.14    4.52
  -2  -1  -1  101.09    3.81
   2   1   1  111.69    3.93
   2   1   1  103.54    3.79
   2   1   1  106.91    4.67
   2   1   1  102.02    3.78
   2   1   1  103.77    4.70
   2   1   1  104.58    3.89
  -1  -2  -1   25.41    1.18
  -1  -2  -1   22.70    1.31
  -1  -2  -1   25.58    1.93
  -1  -2  -1   27.32    1.61
  -1  -2  -1   26.88    1.39
  -1  -2  -1   27.80    1.43
  -1  -2  -1   27.45    1.36
  -1  -2  -1   27.27    1.19
  -1  -2  -1   25.72    1.18
   1   2   1   27.05    1.16
   1   2   1   28.23    1.30
   1   2   1   29.59    1.32
   1   2   1   25.98    1.14
   1   2   1   26.18    1.16
   0  -3  -1    4.04    0.33
   0  -3  -1    4.21    0.45
   0  -3  -1    4.68    0.43
   0  -3  -1    4.77    0.39
   0  -3  -1    4.61    0.44
   0  -3  -1    4.69    0.46
   0  -3  -1    4.78    0.65
   0  -3  -1    4.73    0.37
   0  -3  -1    4.98    0.48
   0  -3  -1    4.70    0.53
   0   3   1    6.54    0.41
   0   3   1    6.31    0.53
   0   3   1    5.62    0.61
   1  -4  -1   18.17    1.16
   1  -4  -1   18.67    1.06
   1  -4  -1   18.46    1.07
   1  -4  -1   19.10    1.15
   1  -4  -1   18.58    1.15
   1  -4  -1   19.04    1.13
  -1   4   1   16.09    0.93
  -1   4   1   16.26    1.20
  -1   4   1   17.65    1.02
  -1   4   1   16.65    1.06
   2  -5  -1    9.70    0.87
   2  -5  -1    9.17    0.85
   2  -5  -1   10.19    0.92
   2  -5  -1    9.03    0.90
  -2   5   1   10.87    0.90
  -2   5   1   11.60    0.82
  -2   5   1   12.18    0.91
   3  -6  -1   30.94    1.99
   3  -6  -1   31.14    2.04
   3  -6  -1   32.16    1.99
  -3   6   1   33.53    2.06
  -3   6   1   32.02    1.98
  -3   6   1   31.85    1.98
  -3   6   1   30.55    1.84
  -3   6   1   31.20    2.03
   4  -7  -1   48.76    1.84
   4  -7  -1   51.06    2.04
   4  -7  -1   50.91    1.68
   4  -7  -1   49.19    1.71
   4  -7  -1   49.69    1.82
   4  -7  -1   49.55    2.01
   4  -7  -1   50.33    1.87
   4  -7  -1   50.42    1.89
   4  -7  -1   50.22    1.76
   4  -7  -1   49.03    1.69
   4  -7  -1   50.56    1.90
  -4   7   1   54.57    3.02
  -4   7   1   54.71    2.88
   5  -8  -1    6.94    0.39
   5  -8  -1    7.10    0.38
   5  -8  -1    6.93    0.47
   5  -8  -1    7.35    0.42
   5  -8  -1    7.96    0.37
   5  -8  -1    7.00    0.42
   5  -8  -1    7.94    0.43
   5  -8  -1    7.58    0.48
   5  -8  -1    6.74    0.42
  -5   8   1    7.88    0.66
  -5   8   1    8.25    0.55
  -5   8   1    7.69    0.67
  -7   5  -1   20.38    0.76
  -7   5  -1   19.39    0.75
   7  -5   1   20.55    0.76
  -6   4  -1   11.73    0.62
  -6   4  -1   11.45    0.66
  -6   4  -1   11.08    0.66
  -6   4  -1   11.61    0.61
   6  -4   1   12.13    0.58
   6  -4   1   11.85    0.62
  -5   3  -1   16.43    0.81
  -5   3  -1   15.17    1.40
  -5   3  -1   16.65    1.51
   5  -3   1   16.17    1.27
   5  -3   1   17.19    0.83
   5  -3   1   15.87    0.78
   5  -3   1   16.81    1.43
  -4   2  -1   22.34    1.51
  -4   2  -1   19.69    1.46
   4  -2   1   19.24    1.36
   4  -2   1   20.71    1.33
  -3   1  -1    0.27    0.19
  -3   1  -1    0.44    0.22
  -3   1  -1    0.20    0.14
   3  -1   1    0.95    0.28
   3  -1   1    0.42    0.18
   3  -1   1    0.67    0.29
   3  -1   1    0.63    0.19
  -2   0  -1    9.83    0.69
  -2   0  -1    9.08    0.64
  -2   0  -1   10.55    0.57
  -2   0  -1    9.88    0.58
  -2   0  -1   10.93    0.81
  -2   0  -1   10.30    0.59
  -2   0  -1    9.94    0.69
  -2   0  -1   10.48    1.00
  -2   0  -1   10.00    0.64
   2   0   1    8.57    0.55
   2   0   1    8.82    0.67
   2   0   1    9.00    0.60
   2   0   1    8.34    0.53
   2   0   1    7.98    0.68
   2   0   1    8.71    0.60
  -1  -1  -1  304.71   13.44
  -1  -1  -1  310.36   11.80
  -1  -1  -1  329.03    9.98
  -1  -1  -1  309.17   10.00
  -1  -1  -1  317.47   16.18
  -1  -1  -1  283.11    9.95
   1   1   1  297.65   13.35
   1   1   1  321.04    9.95
   1   1   1  325.33    9.95
   1   1   1  269.05   16.08
   0  -2  -1  124.06    5.64
   0  -2  -1  123.28    6.75
   0  -2  -1  112.99    4.97
   0  -2  -1  118.63    5.04
   0   2   1  122.86    5.05
   0   2   1  124.36    6.80
   0   2   1  132.35    6.69
   0   2   1  130.03    5.57
   1  -3  -1   37.03    1.81
   1  -3  -1   36.38    1.82
   1  -3  -1   37.99    1.83
   1  -3  -1   37.98    1.72
   1  -3  -1   35.89    1.74
   1  -3  -1   36.24    1.69
   1  -3  -1   35.89    1.75
  -1   3   1   38.95    1.72
  -1   3   1   39.32    2.02
  -1   3   1   38.04    1.68
  -1   3   1   37.46    2.41
  -1   3   1   38.83    1.77
   2  -4  -1   43.99    2.16
   2  -4  -1   41.39    1.96
   2  -4  -1   43.85    2.19
   2  -4  -1   45.14    2.27
   2  -4  -1   44.47    2.16
   2  -4  -1   43.80    2.37
  -2   4   1   46.44    2.23
  -2   4   1   44.86    2.14
  -2   4   1   43.00    2.16
  -2   4   1   45.49    2.52
   3  -5  -1   59.56    3.16
   3  -5  -1   65.15    2.93
   3  -5  -1   61.43    3.09
   3  -5  -1   64.57    3.12
  -3   5   1   66.13    3.14
  -3   5   1   63.41    3.24
  -3   5   1   66.31    3.29
   4  -6  -1  100.59    4.77
   4  -6  -1  102.31    5.09
   4  -6  -1  103.67    4.82
  -4   6   1  110.87    5.50
  -4   6   1  109.57    5.17
  -4   6   1  110.49    5.04
   5  -7  -1    2.16    0.27
   5  -7  -1    1.69    0.21
   5  -7  -1    1.74    0.21
   5  -7  -1    2.04    0.23
   5  -7  -1    1.91    0.22
   5  -7  -1    1.89    0.21
   5  -7  -1    1.65    0.24
   5  -7  -1    2.08    0.21
  -5   7   1    2.38    0.26
  -5   7   1    2.28    0.37
  -5   7   1    2.68    0.34
  -5   7   1    2.41    0.39
   6  -8  -1    7.12    0.39
   6  -8  -1    7.06    0.38
   6  -8  -1    7.12    0.36
   6  -8  -1    6.58    0.31
  -6   8   1    8.26    0.36
  -6   8   1    6.94    0.41
  -6   8   1    7.61    0.43
  -6   5  -1   14.87    0.68
  -6   5  -1   14.58    0.75
  -6   5  -1   13.75    0.70
  -6   5  -1   14.23    0.75
   6  -5   1   13.82    0.66
   6  -5   1   13.68    0.69
   6  -5   1   14.81    0.65
  -5   4  -1   27.07    1.23
  -5   4  -1   27.52    1.19
  -5   4  -1   26.85    1.24
  -5   4  -1   26.73    1.14
   5  -4   1   28.95    1.23
   5  -4   1   29.18    1.22
   5  -4   1   26.96    1.14
   5  -4   1   28.33    1.19
   5  -4   1   28.20    1.09
   5  -4   1   28.76    1.13
  -4   3  -1   16.66    1.35
  -4   3  -1   19.88    1.41
   4  -3   1   16.68    1.27
   4  -3   1   18.25    1.23
  -3   2  -1   44.79    2.26
  -3   2  -1   49.49    2.37
  -3   2  -1   49.74    2.31
  -3   2  -1   49.44    2.67
   3  -2   1   45.01    2.62
   3  -2   1   45.29    2.07
   3  -2   1   46.05    2.16
  -2   1  -1   26.63    1.85
  -2   1  -1   28.48    1.35
  -2   1  -1   27.94    1.51
  -2   1  -1   27.06    1.30
  -2   1  -1   24.69    1.28
   2  -1   1   24.33    1.43
   2  -1   1   24.64    1.21
   2  -1   1   25.37    1.18
   2  -1   1   25.06    1.08
  -1   0  -1  876.48   40.23
  -1   0  -1 1000.00   49.53
   1   0   1  892.74   37.49
   1   0   1  832.34   48.53
   0  -1  -1   91.26    4.74
   0  -1  -1   88.17    3.52
   0  -1  -1   88.37    3.94
   0   1   1   87.87    3.53
   0   1   1   80.54    3.89
   1  -2  -1  354.96   18.53
   1  -2  -1  336.83   13.60
   1  -2  -1  380.46   12.90
   1  -2  -1  372.36   13.26
   1  -2  -1  357.60   14.94
  -1   2   1  345.43   15.46
  -1   2   1  355.43   13.56
  -1   2   1  368.40   19.56
  -1   2   1  329.88   18.61
   2  -3  -1   66.52    2.86
   2  -3  -1   65.15    2.94
   2  -3  -1   65.55    3.19
   2  -3  -1   64.63    2.84
   2  -3  -1   60.78    2.78
   2  -3  -1   64.80    2.65
  -2   3   1   69.52    2.76
  -2   3   1   66.38    2.94
  -2   3   1   64.81    3.00
  -2   3   1   68.60    3.36
  -2   3   1   65.32    2.83
   3  -4  -1   32.56    1.79
   3  -4  -1   33.56    1.84
   3  -4  -1   36.13    1.90
   3  -4  -1   31.01    2.09
   3  -4  -1   34.19    1.77
  -3   4   1   29.10    1.80
  -3   4   1   30.82    1.87
  -3   4   1   30.20    1.77
  -3   4   1   30.90    1.76
   4  -5  -1   43.18    2.50
   4  -5  -1   42.85    2.40
  -4   5   1   43.43    2.60
  -4   5   1   48.15    2.60
  -4   5   1   42.84    2.48
   5  -6  -1   11.56    0.65
   5  -6  -1   11.78    0.63
   5  -6  -1   11.84    0.61
   5  -6  -1   11.20    0.60
   5  -6  -1   11.35    0.62
   5  -6  -1   12.26    0.72
   5  -6  -1   11.28    0.69
   5  -6  -1   11.37    0.64
  -5   6   1   13.69    0.70
  -5   6   1   13.29    0.82
  -5   6   1   12.94    0.69
  -5   6   1   13.93    1.02
   6  -7  -1   11.71    0.58
   6  -7  -1   11.42    0.48
   6  -7  -1   11.52    0.56
   6  -7  -1   10.89    0.52
  -6   7   1    9.58    0.58
  -6   7   1   10.70    0.53
  -6   7   1    9.85    0.60
  -6   6  -1   14.44    0.79
  -6   6  -1   15.63    0.74
  -6   6  -1   15.65    0.76
  -6   6  -1   14.31    0.72
   6  -6   1   15.54    0.69
   6  -6   1   15.75    0.68
   6  -6   1   14.73    0.63
   6  -6   1   14.57    0.70
   6  -6   1   15.13    0.74
  -5   5  -1   38.92    1.66
  -5   5  -1   40.26    1.61
  -5   5  -1   40.23    1.66
  -5   5  -1   39.81    2.45
   5  -5   1   42.42    1.65
   5  -5   1   42.84    1.55
   5  -5   1   42.94    1.60
   5  -5   1   41.86    1.73
   5  -5   1   43.72    1.65
   5  -5   1   44.63    1.53
   5  -5   1   43.70    1.64
  -4   4  -1   50.40    2.72
  -4   4  -1   49.06    2.73
   4  -4   1   52.66    2.59
   4  -4   1   51.79    2.64
  -3   3  -1   45.00    2.24
  -3   3  -1   44.33    2.29
  -3   3  -1   52.44    2.70
  -3   3  -1   46.26    2.26
   3  -3   1   43.62    2.14
   3  -3   1   46.58    2.24
   3  -3   1   41.20    2.55
   3  -3   1   43.41    2.00
   3  -3   1   44.49    2.14
  -2   2  -1   24.99    1.35
  -2   2  -1   26.42    1.94
  -2   2  -1   26.14    1.46
  -2   2  -1   24.09    1.54
  -2   2  -1   24.81    1.36
  -2   2  -1   25.13    1.36
   2  -2   1   30.11    1.61
   2  -2   1   27.70    1.23
   2  -2   1   30.54    1.35
   2  -2   1   31.15    1.31
   2  -2   1   31.14    1.41
   2  -2   1   30.74    1.35
  -1   1  -1  146.36    6.35
  -1   1  -1  148.11    7.68
   1  -1   1  137.99    6.00
   0   0  -1  127.00    5.49
   0   0  -1  136.65    6.95
   0   0  -1  137.54    6.06
   0   0  -1  130.90    5.49
   0   0   1  133.46    7.31
   0   0   1  131.79    5.96
   0   0   1  132.42    5.49
   0   0   1  123.43    5.91
   1  -1  -1  171.74    7.36
   1  -1  -1  174.90    9.35
  -1   1   1  177.03    7.83
  -1   1   1  190.23    9.38
   2  -2  -1   15.75    1.01
   2  -2  -1   16.70    0.88
   2  -2  -1   16.09    0.86
   2  -2  -1   13.59    0.71
   2  -2  -1   14.46    0.87
   2  -2  -1   15.27    0.84
   2  -2  -1   14.71    0.83
  -2   2   1   12.66    0.80
  -2   2   1   13.59    0.79
  -2   2   1   12.84    0.95
  -2   2   1   13.17    0.87
  -2   2   1   13.14    1.14
  -2   2   1   13.21    0.88
   3  -3  -1    1.27    0.41
   3  -3  -1    1.53    0.37
   3  -3  -1    1.20    0.33
   3  -3  -1    1.42    0.32
  -3   3   1    0.39    0.21
  -3   3   1    0.56    0.25
  -3   3   1    0.65    0.24
  -3   3   1    0.58    0.21
  -3   3   1    0.58    0.22
   4  -4  -1   13.92    1.19
   4  -4  -1   13.96    1.20
  -4   4   1   16.07    1.23
  -4   4   1   15.50    1.30
   5  -5  -1   51.95    1.89
   5  -5  -1   51.21    2.04
   5  -5  -1   51.46    1.82
   5  -5  -1   51.77    1.93
   5  -5  -1   52.42    1.80
   5  -5  -1   51.87    1.84
   5  -5  -1   48.95    2.01
  -5   5   1   51.13    2.16
  -5   5   1   50.91    1.93
  -5   5   1   50.62    2.93
  -5   5   1   51.28    1.87
   6  -6  -1    3.81    0.32
   6  -6  -1    3.89    0.27
   6  -6  -1    4.02    0.29
   6  -6  -1    3.84    0.27
  -6   6   1    3.33    0.30
  -6   6   1    2.81    0.32
  -6   6   1    3.07    0.28
  -6   7  -1    6.82    0.41
  -6   7  -1    6.47    0.45
  -6   7  -1    6.75    0.41
   6  -7   1    5.70    0.35
   6  -7   1    6.00    0.36
   6  -7   1    6.61    0.37
  -5   6  -1   52.66    2.06
  -5   6  -1   56.50    2.04
  -5   6  -1   55.96    3.21
  -5   6  -1   53.58    2.09
   5  -6   1   57.45    2.05
   5  -6   1   56.24    2.20
   5  -6   1   55.07    1.84
   5  -6   1   57.89    1.97
   5  -6   1   60.56    2.10
   5  -6   1   56.40    1.91
   5  -6   1   57.45    2.04
   5  -6   1   56.36    2.19
   5  -6   1   55.83    2.06
  -4   5  -1   43.20    2.58
  -4   5  -1   44.18    2.57
  -4   5  -1   46.52    2.58
  -4   5  -1   46.72    2.62
   4  -5   1   46.94    2.49
   4  -5   1   49.92    2.56
  -3   4  -1   35.67    1.85
  -3   4  -1   32.11    1.80
  -3   4  -1   31.59    1.81
  -3   4  -1   34.30    1.94
  -3   4  -1   31.88    2.06
   3  -4   1   30.57    1.78
   3  -4   1   31.15    1.73
   3  -4   1   29.74    1.67
   3  -4   1   29.40    1.70
  -2   3  -1   51.85    2.13
  -2   3  -1   45.49    2.14
  -2   3  -1   46.62    2.40
  -2   3  -1   47.11    2.22
  -2   3  -1   49.90    2.14
   2  -3   1   46.41    2.41
   2  -3   1   45.05    2.15
   2  -3   1   43.35    2.03
   2  -3   1   42.61    1.96
   2  -3   1   44.06    1.86
   2  -3   1   43.58    2.03
  -1   2  -1   20.93    1.09
  -1   2  -1   20.07    1.36
   1  -2   1   20.37    1.36
   1  -2   1   20.15    1.11
   0   1  -1  191.11   10.29
   0   1  -1  180.08    8.52
   0  -1   1  194.75    7.90
   0  -1   1  186.92   10.23
   0  -1   1  193.10    8.51
   1   0  -1  302.12   13.28
   1   0  -1  318.13   17.45
  -1   0   1  310.23   14.87
  -1   0   1  345.73   17.54
   2  -1  -1    1.03    0.23
   2  -1  -1    1.33    0.32
   2  -1  -1    1.07    0.21
   2  -1  -1    1.13    0.25
  -2   1   1    0.85    0.25
  -2   1   1    0.76    0.19
  -2   1   1    0.99    0.26
  -2   1   1    0.80    0.21
  -2   1   1    0.75    0.19
   3  -2  -1   37.24    1.79
   3  -2  -1   34.32    1.73
   3  -2  -1   34.64    1.57
   3  -2  -1   34.33    2.07
  -3   2   1   34.35    2.15
  -3   2   1   32.51    1.73
  -3   2   1   34.64    1.72
  -3   2   1   33.06    1.85
   4  -3  -1    8.89    0.89
   4  -3  -1    8.51    0.88
  -4   3   1    9.95    0.90
  -4   3   1   10.29    0.98
   5  -4  -1   44.00    1.81
   5  -4  -1   43.59    1.70
   5  -4  -1   44.47    1.60
   5  -4  -1   46.42    1.66
   5  -4  -1   45.48    1.70
   5  -4  -1   46.03    1.63
  -5   4   1   43.79    1.92
  -5   4   1   43.75    1.74
  -5   4   1   43.89    1.68
  -5   4   1   44.06    1.74
   6  -5  -1    0.99    0.18
   6  -5  -1    0.96    0.19
   6  -5  -1    1.20    0.18
   6  -5  -1    1.21    0.19
  -6   5   1    1.40    0.22
  -6   5   1    1.31    0.26
  -6   5   1    1.64    0.21
  -6   5   1    1.25    0.23
  -6   8  -1    3.52    0.25
  -6   8  -1    3.48    0.29
  -6   8  -1    3.65    0.24
   6  -8   1    3.15    0.23
   6  -8   1    3.14    0.22
   6  -8   1    3.27    0.22
   6  -8   1    3.19    0.25
   6  -8   1    3.24    0.21
   6  -8   1    3.87    0.28
  -5   7  -1   12.93    0.73
  -5   7  -1   13.50    1.08
  -5   7  -1   14.23    0.75
  -5   7  -1   13.13    1.04
   5  -7   1   14.29    0.64
   5  -7   1   15.34    0.74
   5  -7   1   14.96    0.72
   5  -7   1   15.35    0.80
   5  -7   1   15.24    0.72
   5  -7   1   15.04    0.63
   5  -7   1   14.98    0.71
   5  -7   1   15.05    0.79
  -4   6  -1    8.57    0.99
  -4   6  -1   10.19    1.04
  -4   6  -1    9.85    0.81
   4  -6   1    7.70    0.92
   4  -6   1    8.53    0.95
  -3   5  -1   35.83    2.03
  -3   5  -1   32.13    1.92
  -3   5  -1   35.14    1.97
  -3   5  -1   37.29    2.10
   3  -5   1   33.23    1.91
   3  -5   1   35.57    1.94
   3  -5   1   35.47    2.05
   3  -5   1   34.40    1.94
  -2   4  -1   43.32    2.01
  -2   4  -1   42.55    2.27
  -2   4  -1   45.04    2.07
  -2   4  -1   44.53    2.01
  -2   4  -1   42.14    2.06
   2  -4   1   38.59    1.87
   2  -4   1   40.12    1.95
   2  -4   1   39.23    2.04
   2  -4   1   39.63    2.25
   2  -4   1   37.20    1.95
   2  -4   1   37.92    1.95
  -1   3  -1   29.22    1.24
  -1   3  -1   28.56    1.27
  -1   3  -1   26.28    1.78
  -1   3  -1   28.99    1.28
  -1   3  -1   27.72    1.44
   1  -3   1   25.79    1.42
   1  -3   1   22.28    1.25
   1  -3   1   26.18    1.25
   1  -3   1   25.00    1.26
   1  -3   1   25.96    1.29
   1  -3   1   26.39    1.20
   1  -3   1   27.40    1.35
   0   2  -1   58.25    3.32
   0   2  -1   61.62    3.27
   0   2  -1   59.72    2.72
   0  -2   1   58.58    2.76
   0  -2   1   60.59    2.61
   1   1  -1  188.22   10.62
   1   1  -1  208.49    8.41
  -1  -1   1  212.99   11.03
  -1  -1   1  204.77    9.39
   2   0  -1  108.45    3.79
   2   0  -1  102.09    4.42
   2   0  -1   97.41    4.30
   2   0  -1  104.79    3.70
   2   0  -1   98.03    3.52
  -2   0   1   95.18    5.46
  -2   0   1   82.69    3.84
  -2   0   1   96.05    4.06
  -2   0   1   97.46    3.40
  -2   0   1   94.43    3.91
  -2   0   1  100.78    4.62
  -2   0   1  100.52    3.43
  -2   0   1   97.09    3.40
   3  -1  -1    0.09    0.14
   3  -1  -1    0.08    0.12
   3  -1  -1    0.08    0.12
   3  -1  -1    0.05    0.10
  -3   1   1    0.07    0.10
  -3   1   1    0.11    0.12
  -3   1   1    0.30    0.17
  -3   1   1    0.10    0.13
   4  -2  -1    0.14    0.18
   4  -2  -1    0.13    0.15
  -4   2   1    0.36    0.22
  -4   2   1    0.41    0.23
   5  -3  -1    3.61    0.73
  -5   3   1    2.79    0.64
   6  -4  -1    1.17    0.20
   6  -4  -1    1.11    0.17
   6  -4  -1    1.28    0.21
   6  -4  -1    1.15    0.19
  -6   4   1    1.62    0.23
  -6   4   1    1.62    0.23
  -6   4   1    1.54    0.25
  -6   4   1    1.65    0.25
   7  -5  -1    2.71    0.18
   7  -5  -1    2.89    0.19
  -7   5   1    2.18    0.17
  -7   5   1    2.35    0.19
  -5   8  -1    2.70    0.28
  -5   8  -1    2.66    0.33
  -5   8  -1    2.58    0.38
  -5   8  -1    2.39    0.38
   5  -8   1    2.51    0.24
   5  -8   1    2.49    0.24
   5  -8   1    2.63    0.22
   5  -8   1    2.43    0.23
   5  -8   1    2.32    0.26
   5  -8   1    2.41    0.23
   5  -8   1    2.50    0.21
   5  -8   1    2.52    0.28
   5  -8   1    2.57    0.22
   5  -8   1    2.64    0.24
  -4   7  -1    2.58    0.41
   4  -7   1    2.86    0.27
   4  -7   1    2.80    0.29
   4  -7   1    2.71    0.25
   4  -7   1    2.98    0.28
   4  -7   1    2.79    0.29
   4  -7   1    2.82    0.33
   4  -7   1    2.50    0.26
   4  -7   1    2.64    0.32
   4  -7   1    2.80    0.28
   4  -7   1    2.74    0.28
   4  -7   1    2.75    0.27
  -3   6  -1   54.35    2.86
  -3   6  -1   51.42    2.74
  -3   6  -1   53.49    2.87
   3  -6   1   53.02    2.73
   3  -6   1   52.45    2.61
   3  -6   1   52.32    2.86
   3  -6   1   50.05    2.71
  -2   5  -1   33.63    1.83
  -2   5  -1   33.80    2.10
  -2   5  -1   36.85    1.87
  -2   5  -1   37.42    1.89
  -2   5  -1   32.98    1.91
   2  -5   1   36.24    1.86
   2  -5   1   34.78    2.11
   2  -5   1   36.03    1.78
   2  -5   1   35.01    1.90
   2  -5   1   36.31    1.90
   2  -5   1   36.39    1.98
  -1   4  -1   72.04    2.97
  -1   4  -1   73.34    2.95
  -1   4  -1   72.71    2.93
  -1   4  -1   71.58    3.39
   1  -4   1   67.51    3.02
   1  -4   1   67.93    3.08
   1  -4   1   70.02    3.28
   1  -4   1   62.63    2.55
   1  -4   1   67.09    2.95
   1  -4   1   69.71    2.96
   1  -4   1   67.61    2.85
   0   3  -1   43.63    1.96
   0   3  -1   43.18    1.89
   0  -3   1   37.67    1.57
   0  -3   1   36.70    1.76
   0  -3   1   38.99    1.57
   0  -3   1   40.61    1.69
   0  -3   1   38.84    1.62
   0  -3   1   35.87    1.68
   0  -3   1   36.79    1.75
   0  -3   1   36.26    1.52
   0  -3   1   43.15    2.03
   0  -3   1   37.01    1.50
   0  -3   1   37.28    1.49
   0  -3   1   35.85    1.68
   0  -3   1   42.14    1.89
   1   2  -1   38.01    1.87
   1   2  -1   40.78    1.70
   1   2  -1   38.03    2.34
   1   2  -1   37.47    1.58
  -1  -2   1   33.62    1.51
  -1  -2   1   40.45    2.02
  -1  -2   1   40.19    2.36
  -1  -2   1   39.74    1.55
  -1  -2   1   37.63    1.54
  -1  -2   1   40.75    1.56
  -1  -2   1   37.73    1.72
  -1  -2   1   35.48    1.75
  -1  -2   1   39.28    1.53
   2   1  -1   40.02    1.77
   2   1  -1   40.30    2.06
   2   1  -1   41.52    1.83
   2   1  -1   39.26    2.15
  -2  -1   1   43.55    1.73
  -2  -1   1   41.72    2.01
  -2  -1   1   41.77    1.71
  -2  -1   1   45.42    2.01
  -2  -1   1   42.84    1.90
  -2  -1   1   43.00    2.69
  -2  -1   1   44.01    1.74
  -2  -1   1   43.52    2.31
  -2  -1   1   44.36    1.78
   3   0  -1    5.98    0.49
   3   0  -1    5.80    0.60
   3   0  -1    5.45    0.55
   3   0  -1    6.33    0.65
   3   0  -1    5.87    0.72
  -3   0   1    7.93    0.72
  -3   0   1    8.36    0.59
  -3   0   1    9.41    0.63
  -3   0   1    8.70    0.72
  -3   0   1    8.47    0.84
  -3   0   1    8.70    0.60
  -3   0   1    8.15    0.68
   4  -1  -1   14.36    1.12
   4  -1  -1   15.07    1.06
  -4   1   1   13.07    1.08
  -4   1   1   13.16    1.16
   5  -2  -1   25.02    1.76
  -5   2   1   25.55    1.89
   6  -3  -1   12.03    0.59
   6  -3  -1   10.95    0.58
   6  -3  -1   12.19    0.58
  -6   3   1    9.34    0.59
  -6   3   1   10.20    0.59
  -6   3   1    9.49    0.55
  -6   3   1   10.73    0.63
   7  -4  -1   10.09    0.46
   7  -4  -1   10.02    0.44
   7  -4  -1   10.16    0.44
  -7   4   1   10.98    0.46
  -7   4   1   11.17    0.49
  -7   4   1   10.46    0.47
  -5   9  -1    1.52    0.26
  -5   9  -1    1.88    0.29
  -5   9  -1    1.76    0.19
  -5   9  -1    2.21    0.25
   5  -9   1    1.61    0.17
   5  -9   1    1.73    0.17
   5  -9   1    1.66    0.18
   5  -9   1    1.72    0.16
   5  -9   1    1.61    0.20
   5  -9   1    1.63    0.15
   5  -9   1    1.74    0.17
   5  -9   1    1.71    0.16
   5  -9   1    1.55    0.16
   5  -9   1    1.48    0.19
   5  -9   1    1.59    0.16
  -4   8  -1   14.11    1.00
  -4   8  -1   14.52    1.08
   4  -8   1   12.19    0.61
   4  -8   1   12.24    0.66
   4  -8   1   12.59    0.65
   4  -8   1   11.84    0.66
   4  -8   1   12.33    0.65
   4  -8   1   11.64    0.72
   4  -8   1   12.22    0.63
   4  -8   1   12.30    0.59
   4  -8   1   12.19    0.65
   4  -8   1   13.03    0.62
   4  -8   1   12.23    0.72
  -3   7  -1   26.49    1.63
  -3   7  -1   26.16    1.87
  -3   7  -1   27.27    1.82
  -3   7  -1   26.23    1.78
   3  -7   1   27.06    1.81
   3  -7   1   26.19    1.89
   3  -7   1   27.77    1.83
  -2   6  -1   39.76    2.17
  -2   6  -1   37.70    2.03
  -2   6  -1   36.67    1.95
   2  -6   1   34.20    2.02
   2  -6   1   36.98    2.01
   2  -6   1   36.52    2.15
   2  -6   1   35.59    2.06
   2  -6   1   36.18    1.87
  -1   5  -1  133.82    5.37
  -1   5  -1  142.40    5.53
  -1   5  -1  139.82    5.54
  -1   5  -1  137.88    6.30
   1  -5   1  129.90    5.63
   1  -5   1  131.91    4.96
   1  -5   1  125.87    5.56
   1  -5   1  127.96    5.42
   1  -5   1  133.84    5.37
   1  -5   1  132.47    5.21
   1  -5   1  132.34    5.97
   0   4  -1   53.35    2.43
   0   4  -1   48.34    2.49
   0  -4   1   49.22    2.26
   0  -4   1   48.98    2.19
   0  -4   1   47.31    2.18
   0  -4   1   48.44    2.34
   0  -4   1   48.87    1.97
   0  -4   1   47.03    1.93
   0  -4   1   47.16    1.91
   0  -4   1   50.36    2.59
   0  -4   1   47.69    2.04
   0  -4   1   48.14    1.92
   0  -4   1   46.84    1.89
   0  -4   1   47.33    2.12
   1   3  -1   16.29    1.27
   1   3  -1   17.02    0.93
   1   3  -1   17.77    0.87
   1   3  -1   16.35    1.08
   1   3  -1   18.43    0.95
  -1  -3   1   17.01    1.35
  -1  -3   1   18.58    1.05
  -1  -3   1   18.50    1.23
  -1  -3   1   18.65    0.95
  -1  -3   1   17.21    0.98
  -1  -3   1   19.00    1.11
  -1  -3   1   17.90    0.94
  -1  -3   1   18.45    0.93
  -1  -3   1   17.57    0.88
  -1  -3   1   18.88    0.93
   2   2  -1   26.41    1.43
   2   2  -1   24.50    1.54
   2   2  -1   26.51    1.31
   2   2  -1   25.79    1.30
  -2  -2   1   26.49    1.30
  -2  -2   1   27.60    1.70
  -2  -2   1   25.99    1.43
  -2  -2   1   25.84    1.42
  -2  -2   1   26.20    1.29
  -2  -2   1   25.33    1.27
  -2  -2   1   26.57    1.27
  -2  -2   1   26.41    1.47
   3   1  -1    5.53    0.58
   3   1  -1    5.57    0.50
   3   1  -1    5.80    0.57
   3   1  -1    5.77    0.61
   3   1  -1    5.57    0.69
  -3  -1   1    5.19    0.52
  -3  -1   1    5.24    0.60
  -3  -1   1    5.50    0.64
  -3  -1   1    5.13    0.52
  -3  -1   1    5.07    0.70
  -3  -1   1    5.93    0.55
   4   0  -1    6.94    0.76
   4   0  -1    7.74    0.77
  -4   0   1    7.59    0.87
  -4   0   1    6.71    0.77
   5  -1  -1   18.94    1.41
   5  -1  -1   18.46    1.47
  -5   1   1   17.55    1.57
   6  -2  -1   23.35    0.93
   6  -2  -1   22.12    0.94
   6  -2  -1   22.34    0.86
   6  -2  -1   21.66    0.97
  -6   2   1   22.42    0.90
  -6   2   1   22.80    1.01
  -6   2   1   22.31    0.94
  -6   2   1   22.52    0.94
  -6   2   1   22.27    1.01
   7  -3  -1   17.68    0.69
   7  -3  -1   18.18    0.72
   7  -3  -1   17.65    0.70
  -7   3   1   20.34    0.69
  -7   3   1   18.96    0.69
  -7   3   1   18.08    0.74
  -7   3   1   18.94    0.75
  -4   9  -1    2.03    0.33
  -4   9  -1    1.95    0.35
   4  -9   1    1.36    0.19
   4  -9   1    1.59    0.19
   4  -9   1    1.35    0.19
   4  -9   1    1.35    0.17
   4  -9   1    1.64    0.20
   4  -9   1    1.57    0.22
   4  -9   1    1.61    0.19
   4  -9   1    1.56    0.22
   4  -9   1    1.37    0.17
   4  -9   1    1.50    0.19
   3  -8   1    2.88    0.33
   3  -8   1    3.22    0.30
   3  -8   1    3.69    0.31
   3  -8   1    3.48    0.29
   3  -8   1    3.57    0.34
   3  -8   1    3.25    0.28
   3  -8   1    3.13    0.34
   3  -8   1    3.33    0.30
   3  -8   1    3.45    0.32
   3  -8   1    3.14    0.30
  -2   7  -1   21.83    1.49
  -2   7  -1   21.55    1.57
  -2   7  -1   21.28    1.32
   2  -7   1   20.08    1.56
   2  -7   1   19.72    1.44
   2  -7   1   20.77    1.52
   2  -7   1   19.84    1.50
  -1   6  -1    3.14    0.32
  -1   6  -1    3.32    0.47
   1  -6   1    4.19    0.55
   1  -6   1    4.12    0.57
   1  -6   1    4.32    0.52
   1  -6   1    4.06    0.53
   0   5  -1   16.95    1.17
   0  -5   1   13.73    0.98
   0  -5   1   13.97    1.16
   0  -5   1   14.36    1.03
   0  -5   1   13.53    0.97
   0  -5   1   14.44    1.03
   0  -5   1   14.41    0.95
   1   4  -1   51.57    2.12
   1   4  -1   50.34    2.18
  -1  -4   1   50.85    2.50
  -1  -4   1   48.85    2.39
  -1  -4   1   50.37    2.14
  -1  -4   1   47.95    2.09
  -1  -4   1   48.37    2.08
  -1  -4   1   49.85    2.13
  -1  -4   1   49.77    2.82
   2   3  -1   32.33    1.72
   2   3  -1   32.67    1.63
   2   3  -1   32.49    1.57
  -2  -3   1   33.60    2.15
  -2  -3   1   31.80    1.60
  -2  -3   1   34.10    1.65
  -2  -3   1   32.08    1.59
  -2  -3   1   32.32    1.80
  -2  -3   1   36.18    1.93
  -2  -3   1   33.39    1.64
   3   2  -1   65.18    2.78
   3   2  -1   63.19    2.75
   3   2  -1   61.79    2.61
   3   2  -1   59.89    2.58
   3   2  -1   62.15    3.12
  -3  -2   1   63.29    3.16
  -3  -2   1   59.94    3.01
  -3  -2   1   60.61    2.67
  -3  -2   1   59.94    2.69
  -3  -2   1   65.32    2.72
   4   1  -1   30.22    1.85
   4   1  -1   30.97    1.66
   4   1  -1   33.34    1.81
   4   1  -1   33.14    1.88
  -4  -1   1   31.41    2.10
  -4  -1   1   31.11    1.97
   5   0  -1   11.45    0.63
   5   0  -1   11.30    0.59
   5   0  -1   12.32    0.66
   5   0  -1   10.74    0.63
   5   0  -1   11.63    0.89
  -5   0   1   12.96    0.69
  -5   0   1   12.48    0.67
  -5   0   1   12.36    0.63
  -5   0   1   11.85    0.64
  -5   0   1   12.48    0.70
  -5   0   1   12.71    0.63
  -5   0   1   12.62    0.67
  -5   0   1   12.51    0.69
   6  -1  -1   62.19    2.23
   6  -1  -1   63.97    2.17
   6  -1  -1   62.01    1.97
   6  -1  -1   62.97    2.10
  -6   1   1   64.25    2.04
  -6   1   1   63.70    2.11
  -6   1   1   63.85    2.26
  -6   1   1   62.20    2.20
   7  -2  -1    2.90    0.21
   7  -2  -1    3.53    0.22
   7  -2  -1    3.29    0.22
  -7   2   1    4.23    0.26
  -7   2   1    3.85    0.24
  -7   2   1    3.92    0.25
  -4  10  -1    7.29    0.44
  -4  10  -1    7.17    0.58
  -4  10  -1    7.17    0.60
   4 -10   1    6.93    0.42
   4 -10   1    7.09    0.36
   4 -10   1    7.14    0.38
   4 -10   1    6.95    0.38
   4 -10   1    6.64    0.39
   4 -10   1    7.16    0.35
   4 -10   1    6.65    0.34
   4 -10   1    6.80    0.37
   4 -10   1    6.83    0.39
  -3   9  -1    0.67    0.24
   3  -9   1    0.21    0.09
   3  -9   1    0.22    0.10
   3  -9   1    0.21    0.11
   3  -9   1    0.21    0.10
   3  -9   1    0.16    0.08
   3  -9   1    0.20    0.09
   3  -9   1    0.22    0.10
   3  -9   1    0.23    0.11
   2  -8   1   34.62    1.29
   2  -8   1   34.76    1.38
   2  -8   1   35.19    1.39
   2  -8   1   33.94    1.42
   2  -8   1   35.90    1.26
   2  -8   1   35.89    1.37
   2  -8   1   34.52    1.26
  -1   7  -1    7.80    0.62
  -1   7  -1    9.28    0.89
   1  -7   1   11.17    1.06
   1  -7   1   11.18    0.99
   1  -7   1   12.43    1.04
   1   5  -1    1.77    0.37
   1   5  -1    1.96    0.40
   1   5  -1    1.48    0.20
  -1  -5   1    2.71    0.46
  -1  -5   1    2.83    0.43
  -1  -5   1    2.80    0.46
  -1  -5   1    2.14    0.42
  -1  -5   1    2.62    0.39
   2   4  -1   38.12    1.99
   2   4  -1   39.20    1.88
   2   4  -1   39.17    1.96
   2   4  -1   39.47    1.90
  -2  -4   1   40.30    2.22
  -2  -4   1   40.88    2.01
  -2  -4   1   38.52    1.95
  -2  -4   1   38.10    1.90
  -2  -4   1   40.53    2.30
  -2  -4   1   38.20    1.92
   3   3  -1   38.15    2.19
   3   3  -1   38.81    1.96
   3   3  -1   39.82    1.94
   3   3  -1   36.67    2.00
  -3  -3   1   38.05    2.03
  -3  -3   1   38.21    2.02
  -3  -3   1   41.40    2.42
  -3  -3   1   40.23    2.06
  -3  -3   1   41.34    2.31
   4   2  -1   61.40    2.99
   4   2  -1   62.18    3.25
   4   2  -1   59.98    2.77
   4   2  -1   58.91    2.78
   4   2  -1   61.78    3.41
  -4  -2   1   64.41    3.31
  -4  -2   1   63.07    2.87
  -4  -2   1   63.22    3.48
  -4  -2   1   61.49    2.88
   5   1  -1   25.19    1.07
   5   1  -1   23.74    1.01
   5   1  -1   23.89    1.56
  -5  -1   1   25.33    1.09
  -5  -1   1   24.37    1.03
  -5  -1   1   23.65    0.97
  -5  -1   1   23.64    1.08
  -5  -1   1   25.45    1.08
  -5  -1   1   25.82    1.02
  -5  -1   1   25.62    1.07
  -5  -1   1   24.68    1.04
  -5  -1   1   24.68    1.08
  -5  -1   1   25.18    1.02
   6   0  -1   17.59    0.78
   6   0  -1   16.89    0.70
   6   0  -1   18.17    0.77
   6   0  -1   19.53    0.80
  -6   0   1   16.48    0.76
  -6   0   1   17.20    0.77
  -6   0   1   17.86    0.76
  -6   0   1   16.75    0.80
  -6   0   1   16.59    0.80
  -6   0   1   17.21    0.79
   7  -1  -1    1.58    0.14
   7  -1  -1    1.51    0.14
  -7   1   1    1.81    0.17
  -3  10  -1    3.25    0.38
   3 -10   1    3.74    0.30
   3 -10   1    3.62    0.25
   3 -10   1    4.07    0.28
   3 -10   1    3.73    0.28
   3 -10   1    3.71    0.29
   3 -10   1    3.75    0.26
   3 -10   1    3.70    0.26
   3 -10   1    3.39    0.27
   2  -9   1    8.31    0.52
   2  -9   1    8.91    0.51
   2  -9   1    8.55    0.51
   2  -9   1    8.27    0.44
   2  -9   1    8.42    0.47
   2  -9   1    7.79    0.48
   2  -9   1    8.27    0.45
   1   6  -1   15.75    1.08
   1   6  -1   16.54    0.89
  -1  -6   1   17.03    1.34
  -1  -6   1   16.58    1.17
   2   5  -1    8.47    0.72
   2   5  -1    7.65    0.74
   2   5  -1    7.88    0.78
  -2  -5   1   10.75    1.04
  -2  -5   1   10.62    0.92
  -2  -5   1    9.81    0.89
  -2  -5   1    9.39    1.00
  -2  -5   1    9.37    0.87
   3   4  -1   26.78    1.58
   3   4  -1   27.14    1.74
   3   4  -1   26.77    1.63
   3   4  -1   24.06    1.59
  -3  -4   1   27.65    1.69
  -3  -4   1   26.85    1.96
  -3  -4   1   26.81    1.68
  -3  -4   1   28.02    1.69
  -3  -4   1   26.46    1.88
   4   3  -1   28.29    1.99
   4   3  -1   28.94    1.73
  -4  -3   1   29.48    1.88
  -4  -3   1   32.13    1.27
  -4  -3   1   30.79    1.17
  -4  -3   1   28.31    1.19
  -4  -3   1   30.64    2.27
   5   2  -1    1.19    0.20
   5   2  -1    1.23    0.27
   5   2  -1    1.21    0.26
   5   2  -1    1.32    0.23
  -5  -2   1    0.66    0.17
  -5  -2   1    0.68    0.18
  -5  -2   1    0.71    0.17
  -5  -2   1    0.83    0.19
  -5  -2   1    0.71    0.17
  -5  -2   1    0.77    0.18
  -5  -2   1    0.49    0.15
  -5  -2   1    0.86    0.18
  -5  -2   1    0.75    0.17
  -5  -2   1    0.65    0.16
  -5  -2   1    0.63    0.15
   6   1  -1    4.20    0.28
   6   1  -1    4.23    0.27
   6   1  -1    4.54    0.31
   6   1  -1    4.53    0.32
  -6  -1   1    4.45    0.32
  -6  -1   1    4.20    0.31
  -6  -1   1    3.70    0.30
  -6  -1   1    4.54    0.31
  -6  -1   1    3.90    0.31
  -6  -1   1    3.78    0.31
  -6  -1   1    4.05    0.32
  -6  -1   1    4.34    0.31
   3 -11   1    0.35    0.07
   3 -11   1    0.33    0.07
   2 -10   1   12.18    0.59
   2 -10   1   12.52    0.59
   2 -10   1   12.08    0.53
   2 -10   1   12.38    0.54
   2 -10   1   12.89    0.59
   2 -10   1   12.06    0.55
   2   6  -1   30.95    1.77
   2   6  -1   29.79    1.68
   2   6  -1   30.84    1.77
   2   6  -1   31.51    1.83
  -2  -6   1   33.11    1.92
  -2  -6   1   31.62    1.85
  -2  -6   1   33.21    2.16
  -2  -6   1   31.66    1.91
  -3  -5   1    3.19    0.28
  -3  -5   1    2.93    0.28
  -3  -5   1    3.17    0.30
  -3  -5   1    2.94    0.30
  -3  -5   1    3.01    0.31
  -3  -5   1    3.19    0.29
  -3  -5   1    2.87    0.30
  -3  -5   1    3.05    0.33
  -3  -5   1    2.99    0.32
  -3  -5   1    3.21    0.36
  -3  -5   1    3.56    0.32
   4   4  -1    5.68    0.56
  -4  -4   1    6.90    0.47
  -4  -4   1    7.20    0.49
  -4  -4   1    7.28    0.46
  -4  -4   1    6.91    0.50
  -4  -4   1    6.57    0.43
  -4  -4   1    6.79    0.52
  -4  -4   1    7.31    0.46
  -4  -4   1    7.45    0.48
  -4  -4   1    7.37    0.49
  -4  -4   1    6.83    0.44
  -4  -4   1    6.78    0.47
  -4  -4   1    7.03    0.46
   5   3  -1   14.51    0.69
   5   3  -1   14.56    0.72
   5   3  -1   14.82    1.03
   5   3  -1   15.42    1.08
  -5  -3   1   15.24    0.72
  -5  -3   1   15.91    0.72
  -5  -3   1   15.32    0.73
  -5  -3   1   15.89    0.70
  -5  -3   1   15.41    0.66
  -5  -3   1   16.28    0.74
  -5  -3   1   16.06    0.76
  -5  -3   1   15.82    0.74
  -5  -3   1   14.99    0.70
  -5  -3   1   16.27    0.77
  -5  -3   1   16.16    0.77
  -5  -3   1   16.66    0.76
  -5  -3   1   16.60    0.83
   6   2  -1    2.78    0.23
   6   2  -1    2.84    0.22
   6   2  -1    2.87    0.22
   6   2  -1    2.57    0.20
   6   2  -1    2.69    0.20
  -6  -2   1    2.46    0.22
  -6  -2   1    2.49    0.22
  -6  -2   1    2.42    0.22
  -6  -2   1    2.60    0.21
  -6  -2   1    2.55    0.22
  -6  -2   1    2.46    0.22
  -6  -2   1    2.51    0.20
  -6  -2   1    2.33    0.22
  -6  -2   1    2.45    0.22
  -6  -2   1    2.52    0.22
  -2  -7   1    7.46    0.48
  -2  -7   1    7.59    0.52
  -2  -7   1    8.03    0.45
  -2  -7   1    7.78    0.45
  -2  -7   1    7.71    0.55
  -2  -7   1    7.92    0.45
  -3  -6   1    0.03    0.07
  -3  -6   1    0.00    0.05
  -3  -6   1   -0.01    0.06
  -3  -6   1   -0.01    0.06
  -3  -6   1    0.02    0.08
  -3  -6   1    0.06    0.08
  -3  -6   1    0.00    0.08
  -3  -6   1    0.00    0.07
  -3  -6   1    0.05    0.07
  -3  -6   1   -0.02    0.07
   4   5  -1    6.33    0.58
  -4  -5   1    7.90    0.48
  -4  -5   1    7.50    0.45
  -4  -5   1    7.59    0.49
  -4  -5   1    7.64    0.44
  -4  -5   1    7.34    0.43
  -4  -5   1    7.46    0.48
  -4  -5   1    7.27    0.53
  -4  -5   1    7.44    0.45
  -4  -5   1    7.52    0.47
  -4  -5   1    7.62    0.47
  -4  -5   1    7.90    0.46
  -4  -5   1    7.43    0.50
   5   4  -1   16.18    0.72
   5   4  -1   15.42    1.02
   5   4  -1   17.42    0.69
   5   4  -1   16.35    1.08
  -5  -4   1   16.32    0.70
  -5  -4   1   15.97    0.73
  -5  -4   1   16.79    0.73
  -5  -4   1   16.71    0.82
  -5  -4   1   16.25    0.69
  -5  -4   1   16.79    0.75
  -5  -4   1   17.15    0.69
  -5  -4   1   15.63    0.69
  -5  -4   1   16.67    0.66
  -5  -4   1   17.03    0.77
  -5  -4   1   16.92    0.73
  -5  -4   1   16.57    0.72
   6   3  -1    0.28    0.07
   6   3  -1    0.39    0.08
   6   3  -1    0.45    0.08
  -6  -3   1    0.11    0.06
  -6  -3   1    0.24    0.07
  -6  -3   1    0.14    0.06
  -6  -3   1    0.19    0.06
  -6  -3   1    0.16    0.07
  -6  -3   1    0.17    0.06
  -6  -3   1    0.17    0.07
  -2  -8   1    0.92    0.19
  -2  -8   1    0.68    0.15
  -2  -8   1    0.69    0.14
  -3  -7   1    1.89    0.20
  -3  -7   1    1.78    0.22
  -3  -7   1    2.05    0.24
  -3  -7   1    1.99    0.22
  -3  -7   1    2.10    0.21
  -3  -7   1    1.91    0.20
  -3  -7   1    2.01    0.26
   4   6  -1    1.61    0.23
  -4  -6   1    1.69    0.19
  -4  -6   1    1.21    0.16
  -4  -6   1    1.28    0.20
  -4  -6   1    1.42    0.20
  -4  -6   1    1.26    0.17
  -4  -6   1    1.24    0.16
  -4  -6   1    1.44    0.17
  -4  -6   1    1.35    0.19
  -4  -6   1    1.40    0.17
  -4  -6   1    1.37    0.18
   5   5  -1    4.88    0.28
   5   5  -1    4.75    0.40
  -5  -5   1    4.48    0.29
  -5  -5   1    4.80    0.28
  -5  -5   1    4.89    0.28
  -5  -5   1    4.62    0.27
  -5  -5   1    4.64    0.29
  -5  -5   1    4.77    0.29
  -5  -5   1    4.59    0.30
  -5  -5   1    4.93    0.33
  -5  -5   1    4.77    0.28
  -5  -5   1    4.55    0.27
  -5  -5   1    4.43    0.27
  -3  -8   1    5.60    0.33
  -3  -8   1    5.64    0.29
  -3  -8   1    5.82    0.31
  -3  -8   1    5.92    0.29
  -3  -8   1    5.49    0.35
  -4  -7   1    1.36    0.13
  -4  -7   1    1.07    0.13
  -4  -7   1    1.29    0.15
  -4  -7   1    1.22    0.14
  -4  -7   1    1.21    0.13
  -4  -7   1    1.15    0.13
  -4  -6  -2    3.22    0.23
  -4  -6  -2    3.43    0.22
  -4  -6  -2    3.40    0.22
  -4  -6  -2    3.18    0.23
  -4  -6  -2    3.12    0.21
  -4  -6  -2    2.97    0.25
  -4  -6  -2    3.27    0.23
  -4  -6  -2    3.42    0.21
  -4  -6  -2    3.33    0.25
   4   6   2    3.65    0.32
  -3  -7  -2    7.75    0.38
  -3  -7  -2    7.66    0.42
  -3  -7  -2    7.79    0.45
  -3  -7  -2    7.89    0.39
  -3  -7  -2    7.72    0.40
  -3  -7  -2    7.62    0.39
  -3  -7  -2    7.97    0.44
  -3  -7  -2    7.89    0.38
  -2  -8  -2   10.69    0.47
  -2  -8  -2   10.24    0.47
  -2  -8  -2   10.32    0.49
  -2  -8  -2   10.67    0.46
  -2  -8  -2   11.05    0.51
  -2  -8  -2   10.61    0.52
  -2  -8  -2   10.53    0.46
  -1  -9  -2    6.89    0.32
  -1  -9  -2    6.78    0.34
  -1  -9  -2    6.66    0.32
  -1  -9  -2    6.35    0.34
  -1  -9  -2    6.87    0.34
  -5  -4  -2   10.47    0.45
  -5  -4  -2   10.50    0.47
  -5  -4  -2    9.66    0.47
  -5  -4  -2   10.22    0.44
  -5  -4  -2   10.69    0.49
  -5  -4  -2   10.40    0.48
  -5  -4  -2    9.85    0.46
  -5  -4  -2    9.67    0.46
  -5  -4  -2   10.27    0.45
  -5  -4  -2    9.75    0.52
  -5  -4  -2   10.48    0.49
   5   4   2   10.33    0.46
   5   4   2   10.26    0.46
   5   4   2    9.66    0.46
   5   4   2    9.48    0.66
  -4  -5  -2   18.78    0.76
  -4  -5  -2   19.66    0.92
  -4  -5  -2   18.87    0.81
  -4  -5  -2   18.74    0.75
  -4  -5  -2   18.40    0.74
  -4  -5  -2   18.28    0.79
  -4  -5  -2   19.91    0.74
  -4  -5  -2   18.68    0.83
  -4  -5  -2   19.15    0.82
  -4  -5  -2   18.58    0.85
  -4  -5  -2   17.50    0.80
   4   5   2   18.42    0.80
   4   5   2   19.02    1.14
   4   5   2   18.62    1.18
  -3  -6  -2    1.52    0.22
  -3  -6  -2    1.60    0.19
  -3  -6  -2    1.55    0.19
  -3  -6  -2    1.56    0.20
  -3  -6  -2    1.46    0.20
  -3  -6  -2    1.49    0.20
  -3  -6  -2    1.57    0.21
  -3  -6  -2    1.73    0.25
  -3  -6  -2    1.46    0.23
  -3  -6  -2    1.51    0.21
   3   6   2    1.88    0.26
  -2  -7  -2    5.34    0.38
  -2  -7  -2    5.55    0.43
  -2  -7  -2    5.31    0.36
  -2  -7  -2    5.46    0.37
  -2  -7  -2    5.40    0.39
  -2  -7  -2    5.28    0.40
  -2  -7  -2    5.37    0.39
  -2  -7  -2    5.69    0.36
  -2  -7  -2    5.71    0.36
  -1  -8  -2    5.55    0.36
  -1  -8  -2    5.65    0.35
  -1  -8  -2    5.28    0.37
  -1  -8  -2    5.80    0.36
  -1  -8  -2    5.29    0.37
  -1  -8  -2    5.92    0.39
  -1  -8  -2    5.47    0.34
   0  -9  -2    3.17    0.26
   0  -9  -2    3.49    0.26
   0  -9  -2    3.55    0.26
   0  -9  -2    3.61    0.24
   1 -10  -2    7.81    0.35
   1 -10  -2    8.15    0.39
   1 -10  -2    7.79    0.39
  -6  -2  -2    5.24    0.28
  -6  -2  -2    5.39    0.28
  -6  -2  -2    4.92    0.27
  -6  -2  -2    5.17    0.27
   6   2   2    4.58    0.26
   6   2   2    4.94    0.26
  -5  -3  -2   12.32    0.65
  -5  -3  -2   12.05    0.59
  -5  -3  -2   12.96    0.60
  -5  -3  -2   11.51    0.58
  -5  -3  -2   12.90    0.56
  -5  -3  -2   12.17    0.61
  -5  -3  -2   11.80    0.58
  -5  -3  -2   11.92    0.56
  -5  -3  -2   11.83    0.55
  -5  -3  -2   12.41    0.63
  -5  -3  -2   11.08    0.57
   5   3   2   11.14    0.82
   5   3   2   12.47    0.58
   5   3   2   11.87    0.59
   5   3   2   11.23    0.79
  -4  -4  -2    2.92    0.29
  -4  -4  -2    2.90    0.30
  -4  -4  -2    2.57    0.28
  -4  -4  -2    2.84    0.27
  -4  -4  -2    2.51    0.29
  -4  -4  -2    2.75    0.27
  -4  -4  -2    2.74    0.26
  -4  -4  -2    2.78    0.26
  -4  -4  -2    2.79    0.33
  -4  -4  -2    2.91    0.29
  -4  -4  -2    2.88    0.28
  -4  -4  -2    2.78    0.29
   4   4   2    2.42    0.36
   4   4   2    2.34    0.33
  -3  -5  -2    6.68    0.43
  -3  -5  -2    7.11    0.48
  -3  -5  -2    6.68    0.42
  -3  -5  -2    6.73    0.49
  -3  -5  -2    7.05    0.55
  -3  -5  -2    6.68    0.43
  -3  -5  -2    6.64    0.47
  -3  -5  -2    5.98    0.42
  -3  -5  -2    6.09    0.45
  -3  -5  -2    6.34    0.45
  -3  -5  -2    6.77    0.45
   3   5   2    7.39    0.59
  -2  -6  -2    6.56    0.46
  -2  -6  -2    6.36    0.41
  -2  -6  -2    6.84    0.49
  -2  -6  -2    6.88    0.43
  -2  -6  -2    6.67    0.46
  -2  -6  -2    6.25    0.42
  -2  -6  -2    6.45    0.52
  -2  -6  -2    6.67    0.44
  -2  -6  -2    6.12    0.45
  -1  -7  -2   15.02    0.75
  -1  -7  -2   13.94    0.69
  -1  -7  -2   14.46    0.77
  -1  -7  -2   15.03    0.68
  -1  -7  -2   14.78    0.68
  -1  -7  -2   14.65    0.73
  -1  -7  -2   13.72    0.65
  -1  -7  -2   14.37    0.72
   0  -8  -2    2.55    0.24
   0  -8  -2    2.40    0.24
   0  -8  -2    2.58    0.26
   0  -8  -2    2.49    0.25
   0  -8  -2    2.66    0.27
   0  -8  -2    2.73    0.28
   0  -8  -2    2.59    0.27
   1  -9  -2   16.53    0.69
   1  -9  -2   16.51    0.76
   1  -9  -2   15.55    0.72
   1  -9  -2   16.21    0.75
   1  -9  -2   16.07    0.72
   1  -9  -2   16.74    0.70
   1  -9  -2   15.68    0.68
   1  -9  -2   16.63    0.67
   2 -10  -2    6.84    0.37
   2 -10  -2    6.92    0.34
   2 -10  -2    6.79    0.35
   2 -10  -2    7.12    0.35
   2 -10  -2    7.29    0.38
   2 -10  -2    7.15    0.38
   2 -10  -2    6.63    0.33
  -6  -1  -2    1.35    0.17
  -6  -1  -2    1.26    0.16
  -6  -1  -2    1.39    0.16
  -6  -1  -2    1.37    0.16
  -6  -1  -2    1.41    0.17
   6   1   2    1.51    0.16
   6   1   2    1.84    0.17
   6   1   2    1.72    0.17
  -5  -2  -2    0.53    0.14
  -5  -2  -2    0.60    0.16
  -5  -2  -2    0.52    0.14
  -5  -2  -2    0.54    0.15
  -5  -2  -2    0.53    0.14
  -5  -2  -2    0.44    0.14
  -5  -2  -2    0.62    0.16
  -5  -2  -2    0.73    0.17
   5   2   2    0.37    0.17
   5   2   2    0.36    0.13
   5   2   2    0.33    0.13
  -4  -3  -2    0.68    0.18
  -4  -3  -2    0.59    0.19
  -4  -3  -2    0.64    0.17
  -4  -3  -2    0.64    0.18
  -4  -3  -2    0.61    0.18
  -4  -3  -2    0.54    0.15
  -4  -3  -2    0.59    0.16
  -4  -3  -2    0.55    0.15
  -4  -3  -2    0.50    0.14
  -4  -3  -2    0.38    0.13
  -4  -3  -2    0.64    0.18
  -4  -3  -2    0.59    0.16
  -4  -3  -2    0.49    0.16
   4   3   2    0.96    0.28
   4   3   2    1.13    0.28
  -3  -4  -2    0.95    0.18
  -3  -4  -2    1.27    0.24
  -3  -4  -2    0.96    0.18
  -3  -4  -2    1.17    0.22
  -3  -4  -2    1.25    0.25
  -3  -4  -2    1.10    0.22
  -3  -4  -2    1.10    0.22
  -3  -4  -2    1.33    0.28
  -3  -4  -2    1.04    0.22
   3   4   2    0.81    0.25
   3   4   2    0.59    0.27
  -2  -5  -2    6.38    0.89
  -2  -5  -2    6.50    0.86
  -2  -5  -2    6.00    0.75
  -2  -5  -2    6.55    0.88
   2   5   2    4.55    0.61
   2   5   2    4.83    0.65
   2   5   2    5.10    0.67
   2   5   2    4.79    0.59
  -1  -6  -2   12.95    1.31
  -1  -6  -2   13.59    1.26
  -1  -6  -2   13.56    1.26
   1   6   2   14.16    1.01
   1   6   2   14.25    1.23
   1   6   2   14.03    1.08
   0  -7  -2    5.27    0.36
   0  -7  -2    5.10    0.38
   0  -7  -2    5.15    0.36
   0  -7  -2    4.85    0.39
   0  -7  -2    4.91    0.38
   0  -7  -2    5.39    0.40
   0  -7  -2    5.34    0.36
   0  -7  -2    5.21    0.37
   1  -8  -2   23.19    1.02
   1  -8  -2   23.22    0.95
   1  -8  -2   22.72    1.00
   1  -8  -2   22.77    0.97
   1  -8  -2   23.38    0.90
   1  -8  -2   23.38    0.91
   1  -8  -2   23.01    0.93
   1  -8  -2   23.66    1.03
   1  -8  -2   23.28    0.94
   2  -9  -2    0.38    0.11
   2  -9  -2    0.37    0.10
   2  -9  -2    0.31    0.11
   2  -9  -2    0.35    0.11
   2  -9  -2    0.32    0.11
   2  -9  -2    0.43    0.12
   2  -9  -2    0.39    0.11
   2  -9  -2    0.35    0.11
   2  -9  -2    0.55    0.14
   3 -10  -2    2.61    0.19
   3 -10  -2    2.76    0.19
   3 -10  -2    2.59    0.19
   3 -10  -2    2.74    0.22
   3 -10  -2    2.81    0.22
   3 -10  -2    2.74    0.21
   3 -10  -2    2.83    0.20
   3 -10  -2    2.48    0.19
   3 -10  -2    2.76    0.21
  -6   0  -2    2.92    0.26
  -6   0  -2    3.06    0.26
  -6   0  -2    2.45    0.23
  -6   0  -2    3.01    0.24
  -6   0  -2    3.07    0.26
   6   0   2    3.38    0.27
   6   0   2    2.91    0.24
   6   0   2    3.37    0.26
  -5  -1  -2    6.29    0.43
  -5  -1  -2    6.48    0.42
  -5  -1  -2    6.38    0.41
  -5  -1  -2    7.16    0.47
  -5  -1  -2    6.64    0.45
  -5  -1  -2    6.48    0.43
  -5  -1  -2    6.33    0.45
  -5  -1  -2    6.17    0.43
   5   1   2    5.65    0.41
   5   1   2    5.23    0.42
   5   1   2    5.41    0.55
  -4  -2  -2   10.67    0.58
  -4  -2  -2    9.84    0.59
  -4  -2  -2   10.65    0.61
  -4  -2  -2   10.03    0.60
  -4  -2  -2    9.65    0.54
  -4  -2  -2   10.35    0.64
  -4  -2  -2   10.24    0.63
  -4  -2  -2   11.09    0.62
   4   2   2    9.15    0.75
   4   2   2    9.08    0.86
  -3  -3  -2   29.55    2.01
  -3  -3  -2   31.69    1.82
  -3  -3  -2   30.59    2.15
  -3  -3  -2   30.19    1.99
   3   3   2   31.03    1.76
   3   3   2   29.34    1.67
   3   3   2   30.38    1.90
   3   3   2   30.99    1.76
   3   3   2   28.77    1.70
  -2  -4  -2   21.00    1.65
  -2  -4  -2   22.33    1.59
  -2  -4  -2   22.23    1.44
  -2  -4  -2   22.07    1.42
  -2  -4  -2   21.86    1.60
   2   4   2   21.18    1.31
   2   4   2   20.77    1.35
   2   4   2   22.32    1.38
   2   4   2   21.62    1.33
  -1  -5  -2    0.78    0.35
  -1  -5  -2    0.86    0.32
  -1  -5  -2    0.95    0.39
  -1  -5  -2    0.74    0.33
   1   5   2    1.55    0.40
   1   5   2    0.82    0.22
   1   5   2    1.71    0.47
   1   5   2    1.35    0.36
   0  -6  -2    6.18    0.83
   0  -6  -2    6.10    0.79
   0  -6  -2    6.14    0.80
   0  -6  -2    6.49    0.84
   0   6   2    6.89    0.59
   0   6   2    7.00    0.78
   1  -7  -2   16.59    1.47
   1  -7  -2   14.54    1.31
   1  -7  -2   15.72    1.44
  -1   7   2   13.96    1.27
  -1   7   2   14.58    1.26
  -1   7   2   14.93    1.06
   2  -8  -2    1.23    0.20
   2  -8  -2    1.40    0.22
   2  -8  -2    1.09    0.19
   2  -8  -2    1.30    0.22
   2  -8  -2    1.49    0.24
   2  -8  -2    1.35    0.20
   2  -8  -2    1.32    0.20
   2  -8  -2    1.00    0.19
   2  -8  -2    1.50    0.23
   2  -8  -2    1.43    0.19
   3  -9  -2    4.29    0.33
   3  -9  -2    4.45    0.31
   3  -9  -2    4.99    0.32
   3  -9  -2    5.06    0.35
   3  -9  -2    4.64    0.33
   3  -9  -2    4.73    0.31
   3  -9  -2    4.52    0.33
   3  -9  -2    4.47    0.34
   3  -9  -2    4.92    0.32
  -3   9   2    3.75    0.46
   4 -10  -2    0.79    0.10
   4 -10  -2    0.79    0.11
   4 -10  -2    0.79    0.10
   4 -10  -2    0.73    0.10
   4 -10  -2    0.72    0.10
   4 -10  -2    0.80    0.09
   4 -10  -2    0.78    0.11
   4 -10  -2    0.76    0.11
  -4  10   2    0.60    0.17
  -6   1  -2    4.47    0.33
  -6   1  -2    4.19    0.33
  -6   1  -2    4.72    0.34
  -6   1  -2    4.58    0.33
  -6   1  -2    4.49    0.34
  -6   1  -2    4.18    0.32
   6  -1   2    3.68    0.31
   6  -1   2    3.83    0.30
   6  -1   2    3.87    0.29
  -5   0  -2   33.13    1.28
  -5   0  -2   31.69    1.31
  -5   0  -2   32.79    1.30
  -5   0  -2   33.49    1.28
  -5   0  -2   31.14    1.19
  -5   0  -2   33.61    1.29
  -5   0  -2   31.61    1.25
   5   0   2   29.37    1.31
   5   0   2   30.13    1.23
   5   0   2   30.15    1.26
  -4  -1  -2   32.62    2.23
  -4  -1  -2   31.80    2.16
   4   1   2   29.60    1.78
   4   1   2   30.32    1.85
   4   1   2   31.41    1.75
  -3  -2  -2   22.99    1.46
  -3  -2  -2   24.46    1.73
  -3  -2  -2   24.39    1.63
  -3  -2  -2   23.53    1.44
  -3  -2  -2   23.46    1.74
   3   2   2   26.10    1.46
   3   2   2   24.67    1.61
   3   2   2   25.98    1.40
   3   2   2   25.48    1.46
   3   2   2   25.05    1.47
  -2  -3  -2   67.56    3.38
  -2  -3  -2   70.27    3.22
  -2  -3  -2   68.18    2.85
  -2  -3  -2   68.13    2.85
  -2  -3  -2   66.39    3.23
   2   3   2   61.25    2.68
   2   3   2   63.54    3.14
   2   3   2   61.86    2.69
   2   3   2   61.87    2.73
  -1  -4  -2   26.20    1.65
  -1  -4  -2   27.55    1.71
  -1  -4  -2   25.62    1.43
  -1  -4  -2   25.84    1.45
  -1  -4  -2   25.46    1.73
  -1  -4  -2   23.47    1.60
   1   4   2   28.01    1.41
   1   4   2   27.15    1.41
   1   4   2   29.99    1.50
   1   4   2   29.42    1.39
   0  -5  -2    3.30    0.53
   0  -5  -2    3.23    0.50
   0  -5  -2    3.10    0.50
   0  -5  -2    3.19    0.44
   0  -5  -2    3.91    0.58
   0   5   2    2.18    0.31
   0   5   2    1.92    0.45
   0   5   2    2.46    0.36
   1  -6  -2    6.49    0.79
   1  -6  -2    7.31    0.83
   1  -6  -2    6.48    0.82
   1  -6  -2    7.73    0.88
  -1   6   2    6.79    0.74
  -1   6   2    6.70    0.78
  -1   6   2    6.45    0.59
   2  -7  -2    7.98    0.97
   2  -7  -2    8.22    0.96
   2  -7  -2    8.15    1.01
  -2   7   2    8.63    0.82
  -2   7   2    8.61    0.96
  -2   7   2    8.95    1.00
   3  -8  -2    6.45    0.44
   3  -8  -2    6.52    0.42
   3  -8  -2    6.79    0.44
   3  -8  -2    6.32    0.39
   3  -8  -2    6.21    0.43
   3  -8  -2    6.60    0.44
   3  -8  -2    6.43    0.47
   3  -8  -2    6.48    0.41
   3  -8  -2    6.45    0.41
   3  -8  -2    6.17    0.39
   3  -8  -2    6.42    0.43
  -3   8   2    6.73    0.64
   4  -9  -2    0.07    0.07
   4  -9  -2    0.06    0.06
   4  -9  -2    0.02    0.05
   4  -9  -2    0.08    0.07
   4  -9  -2    0.08    0.07
   4  -9  -2    0.19    0.08
   4  -9  -2    0.11    0.07
   4  -9  -2    0.04    0.06
   4  -9  -2    0.00    0.05
   4  -9  -2    0.10    0.07
  -4   9   2    0.00    0.11
  -4   9   2   -0.01    0.07
  -4   9   2    0.04    0.12
  -7   3  -2    0.16    0.06
  -7   3  -2    0.18    0.06
   7  -3   2    0.34    0.07
  -6   2  -2    9.46    0.54
  -6   2  -2    8.74    0.51
  -6   2  -2    9.01    0.51
  -6   2  -2    8.65    0.48
   6  -2   2    8.33    0.50
   6  -2   2    8.28    0.46
   6  -2   2    7.79    0.44
  -5   1  -2   13.54    0.75
  -5   1  -2   13.54    0.71
  -5   1  -2   12.38    0.68
  -5   1  -2   13.94    0.73
  -5   1  -2   13.67    0.75
  -5   1  -2   13.51    0.69
  -5   1  -2   12.90    0.68
   5  -1   2   11.33    0.65
   5  -1   2   12.72    0.66
   5  -1   2   11.66    0.68
  -4   0  -2   10.48    1.08
  -4   0  -2   10.65    1.09
   4   0   2    9.91    0.85
   4   0   2    9.94    0.95
  -3  -1  -2   58.06    2.92
  -3  -1  -2   57.55    2.44
  -3  -1  -2   55.01    2.73
  -3  -1  -2   58.95    2.97
  -3  -1  -2   56.15    2.47
   3   1   2   53.85    2.40
   3   1   2   52.99    2.47
   3   1   2   53.70    2.32
   3   1   2   53.69    2.39
   3   1   2   56.25    2.89
  -2  -2  -2    3.34    0.43
  -2  -2  -2    2.90    0.53
  -2  -2  -2    3.27    0.46
  -2  -2  -2    3.11    0.48
  -2  -2  -2    2.74    0.38
  -2  -2  -2    2.83    0.46
   2   2   2    2.92    0.37
   2   2   2    3.20    0.38
   2   2   2    3.63    0.41
   2   2   2    3.84    0.43
   2   2   2    3.52    0.42
  -1  -3  -2   53.54    2.32
  -1  -3  -2   55.55    2.65
  -1  -3  -2   53.72    2.68
  -1  -3  -2   54.15    2.32
  -1  -3  -2   52.94    2.69
  -1  -3  -2   56.75    3.18
  -1  -3  -2   51.84    2.74
   1   3   2   63.53    2.32
   1   3   2   58.69    2.61
   1   3   2   59.84    2.30
   1   3   2   61.06    2.27
   0  -4  -2   19.87    1.33
   0  -4  -2   20.22    1.23
   0  -4  -2   20.34    1.10
   0  -4  -2   19.08    1.32
   0  -4  -2   18.83    1.27
   0  -4  -2   20.90    1.54
   0  -4  -2   18.95    1.25
   0   4   2   21.16    1.46
   0   4   2   20.63    1.07
   0   4   2   21.00    1.24
   0   4   2   22.29    1.07
   0   4   2   21.61    1.12
   1  -5  -2    5.28    0.63
   1  -5  -2    6.38    0.71
   1  -5  -2    5.41    0.68
   1  -5  -2    5.32    0.67
   1  -5  -2    5.74    0.67
  -1   5   2    6.82    0.69
  -1   5   2    6.82    0.66
  -1   5   2    6.51    0.55
   2  -6  -2   48.54    2.57
   2  -6  -2   51.61    2.76
   2  -6  -2   51.03    2.89
   2  -6  -2   52.82    2.81
  -2   6   2   48.61    2.75
  -2   6   2   50.88    2.67
  -2   6   2   50.43    2.62
   3  -7  -2   36.46    1.35
   3  -7  -2   37.12    1.45
   3  -7  -2   36.03    1.33
   3  -7  -2   34.85    1.54
   3  -7  -2   36.78    1.31
   3  -7  -2   36.28    1.29
   3  -7  -2   37.68    1.44
   3  -7  -2   35.73    1.38
   3  -7  -2   35.69    1.43
   3  -7  -2   37.48    1.41
   3  -7  -2   36.81    1.47
  -3   7   2   37.83    2.14
   4  -8  -2   11.23    0.59
   4  -8  -2   11.62    0.54
   4  -8  -2   12.10    0.57
   4  -8  -2   12.05    0.59
   4  -8  -2   12.31    0.62
   4  -8  -2   11.46    0.55
   4  -8  -2   12.25    0.58
   4  -8  -2   11.79    0.65
   4  -8  -2   12.52    0.69
   4  -8  -2   11.37    0.59
   4  -8  -2   11.69    0.63
   4  -8  -2   12.41    0.63
  -4   8   2   10.92    0.93
  -4   8   2   10.91    0.90
  -4   8   2   10.74    0.69
   5  -9  -2   12.24    0.45
   5  -9  -2   11.54    0.51
   5  -9  -2   11.64    0.50
   5  -9  -2   11.78    0.51
   5  -9  -2   11.53    0.52
   5  -9  -2   10.94    0.55
   5  -9  -2   10.83    0.52
   5  -9  -2   12.30    0.46
   5  -9  -2   10.92    0.46
  -5   9   2   11.90    0.79
  -5   9   2   12.35    0.62
  -5   9   2   13.18    0.58
  -7   4  -2    0.96    0.12
  -6   3  -2    6.21    0.45
  -6   3  -2    6.49    0.43
  -6   3  -2    5.94    0.43
  -6   3  -2    6.82    0.42
   6  -3   2    5.61    0.36
   6  -3   2    5.57    0.40
  -5   2  -2    9.90    0.60
  -5   2  -2   10.49    0.61
  -5   2  -2    9.91    0.58
  -5   2  -2   10.25    0.64
  -5   2  -2   10.85    0.65
   5  -2   2    9.49    0.55
   5  -2   2    9.28    0.58
  -4   1  -2    8.14    0.93
  -4   1  -2    8.01    0.90
   4  -1   2    8.36    0.83
  -3   0  -2   44.61    2.34
  -3   0  -2   44.91    2.32
  -3   0  -2   42.29    2.63
  -3   0  -2   49.29    2.21
   3   0   2   42.04    2.02
   3   0   2   42.04    1.91
   3   0   2   39.03    1.85
  -2  -1  -2  177.23    6.95
  -2  -1  -2  183.36    7.28
  -2  -1  -2  179.29    8.26
  -2  -1  -2  180.50    7.09
  -2  -1  -2  169.73    7.16
  -2  -1  -2  183.39    6.15
  -2  -1  -2  176.77    6.13
   2   1   2  179.42    6.22
   2   1   2  184.82    7.54
   2   1   2  172.19    6.06
   2   1   2  170.15    6.04
   2   1   2  170.50    6.06
  -1  -2  -2   33.50    1.99
  -1  -2  -2   32.90    1.75
  -1  -2  -2   32.65    1.65
  -1  -2  -2   32.22    1.72
  -1  -2  -2   31.00    1.46
  -1  -2  -2   31.75    1.72
  -1  -2  -2   31.38    1.46
   1   2   2   35.34    1.43
   1   2   2   36.27    1.46
   1   2   2   35.12    1.44
   1   2   2   38.65    1.43
   1   2   2   34.79    1.64
   0  -3  -2   23.93    1.32
   0  -3  -2   24.00    1.29
   0  -3  -2   22.78    1.37
   0  -3  -2   24.58    1.41
   0  -3  -2   23.98    1.15
   0  -3  -2   23.74    1.56
   0  -3  -2   24.56    1.13
   0  -3  -2   24.03    1.37
   0   3   2   23.72    1.11
   0   3   2   24.67    1.48
   0   3   2   25.66    1.22
   0   3   2   25.34    1.11
   0   3   2   25.92    1.29
   0   3   2   26.24    1.06
   1  -4  -2   49.14    2.46
   1  -4  -2   47.71    2.22
   1  -4  -2   49.03    2.35
   1  -4  -2   46.78    2.45
   1  -4  -2   50.10    2.40
   1  -4  -2   52.14    2.42
  -1   4   2   50.70    2.74
  -1   4   2   49.88    2.40
  -1   4   2   49.77    2.29
  -1   4   2   47.56    2.30
   2  -5  -2   44.74    2.42
   2  -5  -2   42.48    2.34
   2  -5  -2   44.57    2.33
   2  -5  -2   43.06    2.24
  -2   5   2   41.39    2.20
  -2   5   2   42.55    2.34
  -2   5   2   44.08    2.25
  -2   5   2   41.37    2.23
   3  -6  -2   87.27    4.45
   3  -6  -2   94.05    4.38
   3  -6  -2   94.13    4.26
   3  -6  -2   92.88    4.35
  -3   6   2   88.13    4.66
  -3   6   2   92.47    4.29
  -3   6   2   86.64    4.41
  -3   6   2   90.17    4.49
   4  -7  -2   23.43    0.91
   4  -7  -2   23.37    1.02
   4  -7  -2   22.73    1.08
   4  -7  -2   24.78    1.13
   4  -7  -2   22.17    0.88
   4  -7  -2   23.02    1.00
   4  -7  -2   22.85    0.96
   4  -7  -2   22.33    0.91
   4  -7  -2   23.33    0.97
   4  -7  -2   22.89    0.94
   4  -7  -2   23.07    1.00
   4  -7  -2   23.39    1.02
  -4   7   2   22.45    1.52
  -4   7   2   22.42    1.58
  -4   7   2   21.54    1.16
   5  -8  -2    8.92    0.40
   5  -8  -2    8.16    0.51
   5  -8  -2    9.05    0.46
   5  -8  -2    8.07    0.49
   5  -8  -2    7.93    0.45
   5  -8  -2    8.66    0.46
   5  -8  -2    8.75    0.45
   5  -8  -2    7.87    0.41
  -5   8   2    9.29    0.56
  -5   8   2    8.47    0.68
  -5   8   2    8.72    0.70
  -5   8   2    9.44    0.59
  -6   4  -2    7.48    0.51
  -6   4  -2    7.92    0.48
  -6   4  -2    8.20    0.54
  -6   4  -2    7.60    0.48
   6  -4   2    8.83    0.45
   6  -4   2    8.33    0.48
  -5   3  -2    4.26    0.41
  -5   3  -2    4.37    0.42
  -5   3  -2    3.91    0.38
  -5   3  -2    4.04    0.41
   5  -3   2    6.03    0.43
   5  -3   2    5.85    0.39
   5  -3   2    4.99    0.39
   5  -3   2    6.00    0.43
  -4   2  -2   10.46    1.00
  -4   2  -2   11.03    1.05
   4  -2   2    9.54    0.90
   4  -2   2    9.36    0.87
  -3   1  -2   17.79    1.20
  -3   1  -2   16.69    1.33
  -3   1  -2   16.03    1.17
   3  -1   2   19.38    1.12
   3  -1   2   18.04    1.32
   3  -1   2   18.50    0.99
   3  -1   2   17.88    1.10
  -2   0  -2  181.92    7.77
  -2   0  -2  168.42    5.75
  -2   0  -2  161.17    6.47
  -2   0  -2  163.97    6.76
  -2   0  -2  170.99    5.74
  -2   0  -2  171.06    6.81
  -2   0  -2  169.77    6.66
   2   0   2  170.87    5.75
   2   0   2  166.57    7.18
   2   0   2  161.94    7.13
   2   0   2  177.44    5.98
   2   0   2  172.10    5.73
   2   0   2  159.07    5.66
   2   0   2  164.57    5.87
  -1  -1  -2  129.52    5.54
  -1  -1  -2  142.39    4.83
  -1  -1  -2  138.55    5.69
  -1  -1  -2  140.73    4.82
  -1  -1  -2  142.24    6.48
  -1  -1  -2  136.93    7.83
  -1  -1  -2  141.54    5.70
  -1  -1  -2  140.31    5.46
   1   1   2  145.19    4.80
   1   1   2  138.17    5.89
   1   1   2  142.23    4.78
   1   1   2  147.40    4.79
   1   1   2  155.44    5.82
   0  -2  -2  102.07    3.73
   0  -2  -2  116.93    4.48
   0  -2  -2   96.53    4.41
   0  -2  -2  106.96    6.07
   0  -2  -2  112.13    4.33
   0  -2  -2  110.09    4.29
   0  -2  -2   93.09    4.15
   0  -2  -2  110.91    5.06
   0   2   2  115.17    6.02
   0   2   2  109.47    3.69
   0   2   2  114.12    4.51
   0   2   2  109.83    3.72
   0   2   2  108.48    4.23
   0   2   2  108.63    4.96
   1  -3  -2    7.18    0.64
   1  -3  -2    6.61    0.61
   1  -3  -2    7.54    0.62
   1  -3  -2    6.62    0.57
   1  -3  -2    6.81    0.62
  -1   3   2    9.44    0.49
  -1   3   2    8.54    0.61
  -1   3   2    8.72    0.57
  -1   3   2    9.66    0.66
  -1   3   2    9.62    0.75
   2  -4  -2   49.57    2.41
   2  -4  -2   52.55    2.47
   2  -4  -2   52.42    2.55
   2  -4  -2   53.08    2.52
  -2   4   2   48.79    2.48
  -2   4   2   48.93    2.35
  -2   4   2   47.93    2.37
  -2   4   2   50.39    2.86
  -2   4   2   50.93    2.51
   3  -5  -2   72.46    3.72
   3  -5  -2   77.72    3.66
   3  -5  -2   78.30    3.65
   3  -5  -2   75.06    3.65
  -3   5   2   75.88    3.60
  -3   5   2   75.81    3.77
  -3   5   2   78.46    3.85
   4  -6  -2    2.99    0.29
   4  -6  -2    3.05    0.35
   4  -6  -2    2.99    0.29
   4  -6  -2    3.38    0.31
   4  -6  -2    3.45    0.74
  -4   6   2    4.19    0.88
   5  -7  -2    3.36    0.32
   5  -7  -2    3.52    0.28
   5  -7  -2    3.29    0.32
   5  -7  -2    3.54    0.30
   5  -7  -2    3.53    0.29
   5  -7  -2    3.50    0.28
   5  -7  -2    3.16    0.27
   5  -7  -2    3.48    0.29
  -5   7   2    2.59    0.28
  -5   7   2    2.77    0.35
  -5   7   2    2.92    0.42
   6  -8  -2    1.71    0.14
   6  -8  -2    1.48    0.13
   6  -8  -2    1.82    0.16
  -6   8   2    1.30    0.16
  -6   8   2    1.35    0.16
  -6   5  -2    8.50    0.52
  -6   5  -2    8.02    0.49
  -6   5  -2    8.49    0.55
  -6   5  -2    8.38    0.54
   6  -5   2    9.87    0.51
   6  -5   2   10.10    0.50
   6  -5   2    9.22    0.46
   6  -5   2    9.85    0.52
  -5   4  -2   47.60    1.81
  -5   4  -2   47.56    1.89
  -5   4  -2   48.80    1.93
  -5   4  -2   46.32    1.77
   5  -4   2   49.64    1.71
   5  -4   2   51.46    1.90
   5  -4   2   47.36    1.82
   5  -4   2   49.60    1.74
   5  -4   2   51.98    1.89
   5  -4   2   50.83    1.85
  -4   3  -2    3.33    0.57
  -4   3  -2    3.25    0.53
   4  -3   2    4.03    0.55
   4  -3   2    3.20    0.53
  -3   2  -2   52.60    2.66
  -3   2  -2   57.11    2.70
  -3   2  -2   53.88    3.05
  -3   2  -2   53.28    2.66
   3  -2   2   58.79    3.03
   3  -2   2   59.09    2.50
   3  -2   2   56.33    2.40
  -2   1  -2  243.15    9.45
  -2   1  -2  228.06    9.19
  -2   1  -2  243.48    9.44
  -2   1  -2  239.25   10.75
   2  -1   2  242.65    7.98
   2  -1   2  243.73    8.41
   2  -1   2  240.33    7.93
   2  -1   2  250.22    8.23
   2  -1   2  243.92   10.14
  -1   0  -2  155.24    8.15
  -1   0  -2  136.82    6.68
   1   0   2  162.37    6.22
   1   0   2  143.05    8.09
   1   0   2  154.38    5.06
   0  -1  -2  182.58    9.78
   0  -1  -2  180.92    8.12
   0   1   2  193.41    9.81
   0   1   2  178.99    8.06
   1  -2  -2  183.78    7.04
   1  -2  -2  182.98    6.80
   1  -2  -2  177.98    7.00
   1  -2  -2  178.50    7.39
   1  -2  -2  166.63    6.49
   1  -2  -2  182.44    6.71
  -1   2   2  176.82    7.32
  -1   2   2  179.02    7.95
  -1   2   2  180.19    9.51
  -1   2   2  173.35    6.97
  -1   2   2  174.12    6.74
   2  -3  -2   72.14    3.12
   2  -3  -2   73.24    3.10
   2  -3  -2   73.12    3.20
   2  -3  -2   68.82    2.83
   2  -3  -2   72.17    3.07
   2  -3  -2   71.11    3.43
  -2   3   2   68.27    3.26
  -2   3   2   71.28    3.63
  -2   3   2   73.29    3.22
  -2   3   2   68.60    3.04
  -2   3   2   74.00    3.05
   3  -4  -2    2.49    0.44
   3  -4  -2    1.82    0.44
   3  -4  -2    2.09    0.44
   3  -4  -2    2.55    0.56
  -3   4   2    3.28    0.51
  -3   4   2    2.91    0.45
  -3   4   2    2.89    0.47
   4  -5  -2  141.55    5.80
   4  -5  -2  142.22    6.08
  -4   5   2  136.90    6.17
  -4   5   2  138.79    6.46
  -4   5   2  146.51    7.13
   5  -6  -2    5.44    0.39
   5  -6  -2    5.67    0.44
   5  -6  -2    5.86    0.38
   5  -6  -2    6.07    0.46
   5  -6  -2    5.62    0.38
   5  -6  -2    5.74    0.40
  -5   6   2    4.80    0.40
  -5   6   2    4.77    0.48
  -5   6   2    4.99    0.57
   6  -7  -2    3.26    0.22
   6  -7  -2    3.58    0.27
   6  -7  -2    3.45    0.23
   6  -7  -2    3.78    0.26
   6  -7  -2    3.40    0.27
  -6   7   2    3.25    0.29
  -6   7   2    2.83    0.24
  -6   7   2    2.98    0.29
  -6   6  -2    9.65    0.56
  -6   6  -2    9.46    0.54
  -6   6  -2   10.22    0.57
   6  -6   2   10.00    0.52
   6  -6   2   10.04    0.51
   6  -6   2   10.06    0.51
  -5   5  -2   12.99    0.71
  -5   5  -2   12.86    0.75
  -5   5  -2   13.22    0.76
  -5   5  -2   13.19    0.74
   5  -5   2   12.93    0.67
   5  -5   2   13.81    0.74
   5  -5   2   13.79    0.74
   5  -5   2   13.74    0.64
   5  -5   2   14.64    0.82
   5  -5   2   13.40    0.70
   5  -5   2   13.62    0.69
  -4   4  -2    9.86    1.00
   4  -4   2   10.61    0.93
   4  -4   2   11.07    1.01
  -3   3  -2    7.76    0.78
  -3   3  -2    8.31    0.73
  -3   3  -2    8.80    0.75
   3  -3   2    6.61    0.62
   3  -3   2    6.24    0.60
   3  -3   2    6.54    0.79
   3  -3   2    6.02    0.63
  -2   2  -2   22.81    1.41
  -2   2  -2   25.87    1.28
  -2   2  -2   24.06    1.28
  -2   2  -2   24.23    1.38
  -2   2  -2   23.07    1.30
   2  -2   2   24.94    1.23
   2  -2   2   26.58    1.20
   2  -2   2   24.88    1.19
   2  -2   2   26.11    1.20
   2  -2   2   24.10    1.05
   2  -2   2   25.89    1.49
  -1   1  -2   68.56    3.64
  -1   1  -2   58.93    2.92
   1  -1   2   67.40    2.83
   1  -1   2   60.39    3.57
   0   0  -2   25.05    1.27
   0   0  -2   25.80    1.58
   0   0  -2   25.23    1.18
   0   0   2   29.39    1.18
   0   0   2   27.73    1.26
   0   0   2   27.91    1.58
   1  -1  -2  128.71    5.43
   1  -1  -2  137.98    6.88
  -1   1   2  129.95    6.89
  -1   1   2  122.84    5.78
  -1   1   2  125.21    6.93
   2  -2  -2   18.71    1.10
   2  -2  -2   19.22    1.01
   2  -2  -2   22.23    1.10
   2  -2  -2   21.35    1.11
   2  -2  -2   20.60    1.06
   2  -2  -2   20.33    1.23
  -2   2   2   17.44    1.07
  -2   2   2   19.07    1.05
  -2   2   2   18.64    1.24
  -2   2   2   17.96    1.10
  -2   2   2   18.08    1.44
  -2   2   2   17.41    1.01
   3  -3  -2   26.22    1.62
   3  -3  -2   26.34    1.88
   3  -3  -2   29.63    1.62
  -3   3   2   29.25    1.59
  -3   3   2   30.92    1.59
  -3   3   2   29.70    1.70
   4  -4  -2   52.42    2.85
   4  -4  -2   58.38    2.81
  -4   4   2   52.79    2.82
  -4   4   2   53.13    2.98
   5  -5  -2    6.70    0.46
   5  -5  -2    6.53    0.49
   5  -5  -2    7.16    0.52
   5  -5  -2    6.67    0.44
   5  -5  -2    6.45    0.45
   5  -5  -2    6.81    0.45
  -5   5   2    6.92    0.67
  -5   5   2    7.50    0.52
  -5   5   2    8.24    0.62
  -5   5   2    7.25    0.50
   6  -6  -2    8.37    0.49
   6  -6  -2    8.18    0.44
   6  -6  -2    7.91    0.41
   6  -6  -2    8.64    0.47
   6  -6  -2    7.86    0.41
  -6   6   2    7.01    0.44
  -6   6   2    6.24    0.48
  -6   6   2    5.98    0.44
  -6   6   2    7.16    0.49
  -6   7  -2    2.87    0.29
  -6   7  -2    3.10    0.28
  -6   7  -2    3.19    0.27
  -6   7  -2    3.35    0.28
   6  -7   2    3.73    0.25
   6  -7   2    3.90    0.29
   6  -7   2    3.69    0.23
   6  -7   2    3.58    0.26
   6  -7   2    3.72    0.27
  -5   6  -2    9.19    0.60
  -5   6  -2   10.12    0.63
  -5   6  -2    9.91    0.62
  -5   6  -2    9.97    0.86
   5  -6   2    9.91    0.59
   5  -6   2    9.21    0.60
   5  -6   2    9.99    0.60
   5  -6   2    9.41    0.50
   5  -6   2    9.64    0.56
   5  -6   2    9.36    0.55
   5  -6   2    9.16    0.55
  -4   5  -2    4.47    0.67
  -4   5  -2    3.87    0.65
  -4   5  -2    4.28    0.51
   4  -5   2    6.05    0.73
   4  -5   2    6.39    0.79
  -3   4  -2   39.88    2.20
  -3   4  -2   41.21    2.31
  -3   4  -2   41.09    2.15
  -3   4  -2   40.44    2.16
   3  -4   2   42.68    2.06
   3  -4   2   39.95    2.04
   3  -4   2   42.54    1.98
   3  -4   2   42.21    2.09
  -2   3  -2  201.05    8.59
  -2   3  -2  191.36    8.10
  -2   3  -2  194.42    9.17
  -2   3  -2  205.08    7.90
  -2   3  -2  228.18    8.10
   2  -3   2  206.09    8.11
   2  -3   2  208.03    8.82
   2  -3   2  199.73    7.65
   2  -3   2  213.19    7.34
   2  -3   2  205.54    7.53
   2  -3   2  199.68    7.06
  -1   2  -2   79.42    3.89
  -1   2  -2   74.11    2.87
   1  -2   2   70.68    3.08
   1  -2   2   61.45    2.72
   1  -2   2   65.80    2.49
   1  -2   2   64.43    2.83
   1  -2   2   65.88    3.86
   1  -2   2   65.73    2.57
   0   1  -2   34.58    1.79
   0   1  -2   30.18    1.49
   0  -1   2   33.33    1.78
   0  -1   2   32.32    1.49
   1   0  -2  474.42   26.20
   1   0  -2  495.99   20.91
  -1   0   2  495.94   22.70
  -1   0   2  502.84   26.45
   2  -1  -2   30.28    1.66
   2  -1  -2   26.24    1.21
   2  -1  -2   32.12    1.40
   2  -1  -2   30.92    1.45
   2  -1  -2   28.93    1.37
  -2   1   2   31.06    1.68
  -2   1   2   31.44    1.49
  -2   1   2   29.66    1.43
  -2   1   2   29.65    1.92
  -2   1   2   28.20    1.35
   3  -2  -2    9.09    0.88
   3  -2  -2    8.50    0.71
   3  -2  -2    8.72    0.74
  -3   2   2    7.80    0.84
  -3   2   2    7.68    0.68
  -3   2   2    6.49    0.68
  -3   2   2    7.12    0.64
   4  -3  -2   28.34    1.75
   4  -3  -2   25.83    1.72
  -4   3   2   29.23    1.89
  -4   3   2   28.10    1.70
   5  -4  -2    2.35    0.25
   5  -4  -2    2.15    0.22
   5  -4  -2    2.02    0.24
   5  -4  -2    2.35    0.26
   5  -4  -2    1.85    0.27
   5  -4  -2    1.83    0.24
  -5   4   2    1.52    0.28
  -5   4   2    1.40    0.32
  -5   4   2    1.61    0.29
   6  -5  -2    8.53    0.46
   6  -5  -2    9.24    0.48
   6  -5  -2    8.70    0.49
   6  -5  -2    9.15    0.53
  -6   5   2    7.62    0.49
  -6   5   2    7.47    0.54
  -6   5   2    7.54    0.49
  -6   8  -2    4.93    0.30
  -6   8  -2    4.61    0.33
  -6   8  -2    4.87    0.30
   6  -8   2    4.77    0.24
   6  -8   2    4.71    0.27
   6  -8   2    4.60    0.30
   6  -8   2    4.34    0.27
   6  -8   2    4.21    0.25
  -5   7  -2    1.17    0.34
  -5   7  -2    1.13    0.23
  -5   7  -2    1.34    0.24
  -5   7  -2    1.31    0.26
   5  -7   2    0.64    0.17
   5  -7   2    0.69    0.16
   5  -7   2    0.52    0.16
   5  -7   2    0.55    0.14
   5  -7   2    0.52    0.12
   5  -7   2    0.54    0.14
   5  -7   2    0.69    0.16
   5  -7   2    0.62    0.16
   5  -7   2    0.45    0.15
   5  -7   2    0.50    0.13
  -4   6  -2    4.01    0.51
  -4   6  -2    4.37    0.70
  -4   6  -2    3.90    0.70
   4  -6   2    6.27    0.79
   4  -6   2    5.40    0.74
  -3   5  -2    9.95    0.96
  -3   5  -2   10.95    0.96
  -3   5  -2   10.87    0.96
   3  -5   2   10.77    0.93
   3  -5   2   11.23    0.95
   3  -5   2   10.37    0.90
   3  -5   2    9.82    0.94
  -2   4  -2  166.22    6.85
  -2   4  -2  163.68    6.64
  -2   4  -2  181.23    7.22
  -2   4  -2  160.10    7.67
   2  -4   2  162.88    6.18
   2  -4   2  161.42    6.39
   2  -4   2  179.01    6.91
   2  -4   2  170.23    7.45
   2  -4   2  172.97    6.54
   2  -4   2  168.39    5.95
  -1   3  -2  148.30    6.14
  -1   3  -2  138.45    7.49
  -1   3  -2  141.19    5.71
  -1   3  -2  131.39    5.28
  -1   3  -2  144.38    5.51
   1  -3   2  135.45    5.50
   1  -3   2  139.15    5.94
   1  -3   2  134.81    5.32
   1  -3   2  130.53    4.92
   1  -3   2  138.13    5.24
   1  -3   2  133.62    4.78
   1  -3   2  135.74    5.11
   0   2  -2  370.58   19.66
   0   2  -2  360.43   16.19
   0   2  -2  363.08   19.63
   0   2  -2  375.80   14.79
   0  -2   2  351.60   16.21
   0  -2   2  356.11   19.69
   0  -2   2  365.79   15.11
   1   1  -2  228.10    9.03
   1   1  -2  217.56   11.58
  -1  -1   2  205.10    9.51
  -1  -1   2  220.02   11.49
   2   0  -2    5.96    0.44
   2   0  -2    5.81    0.55
   2   0  -2    5.80    0.48
   2   0  -2    5.43    0.49
  -2   0   2    4.75    0.44
  -2   0   2    4.65    0.35
  -2   0   2    4.74    0.50
  -2   0   2    4.56    0.36
  -2   0   2    4.68    0.38
  -2   0   2    4.41    0.37
  -2   0   2    4.37    0.51
  -2   0   2    4.70    0.44
   3  -1  -2   40.80    1.93
   3  -1  -2   39.07    1.73
   3  -1  -2   40.73    2.31
   3  -1  -2   38.34    1.88
  -3   1   2   37.27    2.02
  -3   1   2   34.61    1.81
  -3   1   2   36.86    1.91
  -3   1   2   39.39    2.32
   4  -2  -2   29.12    1.76
   4  -2  -2   29.82    1.81
  -4   2   2   29.63    1.90
  -4   2   2   30.03    1.77
   5  -3  -2   18.99    1.52
   5  -3  -2   20.35    0.90
  -5   3   2   16.08    1.53
   6  -4  -2    9.52    0.55
   6  -4  -2   10.74    0.55
   6  -4  -2   10.00    0.55
   6  -4  -2    9.36    0.58
  -6   4   2   11.65    0.68
  -6   4   2   10.68    0.61
  -6   4   2   10.66    0.58
  -6   4   2   11.12    0.60
   7  -5  -2    4.20    0.22
  -7   5   2    3.23    0.22
  -7   5   2    3.30    0.22
  -5   8  -2    1.27    0.22
  -5   8  -2    1.14    0.21
  -5   8  -2    1.20    0.27
   5  -8   2    0.74    0.14
   5  -8   2    0.73    0.13
   5  -8   2    0.72    0.15
   5  -8   2    0.79    0.14
   5  -8   2    0.70    0.18
   5  -8   2    0.83    0.15
   5  -8   2    0.63    0.16
   5  -8   2    0.80    0.16
   5  -8   2    0.75    0.16
   5  -8   2    0.80    0.15
  -4   7  -2    2.61    0.40
  -4   7  -2    2.04    0.40
   4  -7   2    1.72    0.26
   4  -7   2    1.82    0.24
   4  -7   2    1.82    0.23
   4  -7   2    1.66    0.20
   4  -7   2    1.85    0.22
   4  -7   2    1.73    0.22
   4  -7   2    1.93    0.22
   4  -7   2    2.11    0.28
   4  -7   2    1.83    0.24
   4  -7   2    1.79    0.24
   4  -7   2    1.92    0.26
   4  -7   2    1.87    0.24
  -3   6  -2   45.18    2.51
  -3   6  -2   45.70    2.58
  -3   6  -2   44.42    2.45
   3  -6   2   44.66    2.54
   3  -6   2   44.32    2.34
   3  -6   2   44.75    2.41
   3  -6   2   41.87    2.37
  -2   5  -2   26.77    1.48
  -2   5  -2   26.15    1.47
  -2   5  -2   26.81    1.56
   2  -5   2   23.60    1.52
   2  -5   2   25.01    1.46
   2  -5   2   25.18    1.48
   2  -5   2   24.07    1.40
   2  -5   2   24.46    1.69
  -1   4  -2   45.94    2.01
  -1   4  -2   45.02    2.25
  -1   4  -2   44.67    2.11
  -1   4  -2   43.47    1.98
   1  -4   2   43.02    1.80
   1  -4   2   43.53    1.90
   1  -4   2   45.51    2.05
   1  -4   2   45.32    2.32
   1  -4   2   42.46    2.00
   1  -4   2   45.79    2.13
   1  -4   2   43.47    1.98
   0   3  -2   34.67    1.98
   0   3  -2   33.30    1.59
   0   3  -2   33.31    1.54
   0   3  -2   34.08    1.89
   0  -3   2   31.32    1.58
   0  -3   2   30.61    1.32
   0  -3   2   25.27    1.27
   0  -3   2   29.38    1.24
   0  -3   2   29.80    1.37
   0  -3   2   29.78    1.29
   0  -3   2   27.68    1.42
   0  -3   2   29.49    1.35
   0  -3   2   31.30    1.27
   0  -3   2   29.19    1.56
   1   2  -2    6.08    0.51
   1   2  -2    6.29    0.48
   1   2  -2    6.09    0.54
   1   2  -2    6.56    0.41
   1   2  -2    6.28    0.45
  -1  -2   2    5.45    0.48
  -1  -2   2    5.00    0.40
  -1  -2   2    5.73    0.42
  -1  -2   2    5.46    0.42
  -1  -2   2    5.26    0.48
  -1  -2   2    5.34    0.41
  -1  -2   2    5.32    0.45
  -1  -2   2    5.67    0.41
  -1  -2   2    5.53    0.42
   2   1  -2    9.43    0.77
   2   1  -2    9.00    0.65
   2   1  -2    9.03    0.60
   2   1  -2    9.19    0.64
   2   1  -2    9.68    0.62
  -2  -1   2    7.55    0.61
  -2  -1   2    7.85    0.69
  -2  -1   2    6.98    0.59
  -2  -1   2    7.10    0.54
  -2  -1   2    7.28    0.53
  -2  -1   2    7.07    0.53
  -2  -1   2    7.29    0.52
   3   0  -2   22.12    1.23
   3   0  -2   19.43    1.00
   3   0  -2   20.45    1.22
   3   0  -2   20.75    1.14
   3   0  -2   19.17    1.44
  -3   0   2   18.76    1.23
  -3   0   2   19.27    1.30
  -3   0   2   19.86    1.47
  -3   0   2   19.81    1.06
  -3   0   2   20.04    1.04
   4  -1  -2   20.50    1.39
   4  -1  -2   21.19    1.28
  -4   1   2   18.03    1.35
  -4   1   2   19.99    1.50
   5  -2  -2    9.03    1.03
  -5   2   2   10.21    1.12
   6  -3  -2    2.10    0.23
   6  -3  -2    2.17    0.21
   6  -3  -2    1.94    0.22
   6  -3  -2    2.26    0.24
  -6   3   2    2.44    0.27
  -6   3   2    2.06    0.25
  -6   3   2    2.10    0.25
   7  -4  -2    7.87    0.35
   7  -4  -2    7.68    0.35
   7  -4  -2    7.40    0.35
  -7   4   2    6.63    0.36
  -7   4   2    6.52    0.35
  -7   4   2    7.18    0.36
  -5   9  -2    4.81    0.38
  -5   9  -2    5.06    0.32
  -5   9  -2    4.35    0.45
  -5   9  -2    4.72    0.47
   5  -9   2    4.30    0.26
   5  -9   2    4.50    0.26
   5  -9   2    4.11    0.30
   5  -9   2    4.61    0.30
   5  -9   2    4.73    0.27
   5  -9   2    4.26    0.33
   5  -9   2    4.48    0.33
   5  -9   2    4.44    0.28
   5  -9   2    4.30    0.28
   5  -9   2    4.45    0.29
   5  -9   2    4.54    0.29
  -4   8  -2    4.98    0.54
   4  -8   2    4.16    0.34
   4  -8   2    3.93    0.31
   4  -8   2    3.97    0.38
   4  -8   2    3.81    0.34
   4  -8   2    4.03    0.30
   4  -8   2    3.69    0.37
   4  -8   2    4.04    0.34
   4  -8   2    3.96    0.34
   4  -8   2    4.00    0.32
   4  -8   2    4.12    0.31
   4  -8   2    4.09    0.34
  -3   7  -2   30.02    1.93
  -3   7  -2   31.35    2.10
  -3   7  -2   29.02    1.93
   3  -7   2   31.78    1.97
   3  -7   2   29.92    2.04
   3  -7   2   28.83    1.82
   3  -7   2   31.73    1.97
  -2   6  -2   19.79    1.34
  -2   6  -2   20.28    1.30
  -2   6  -2   18.62    1.39
   2  -6   2   21.91    1.40
   2  -6   2   21.96    1.42
   2  -6   2   21.78    1.50
   2  -6   2   22.77    1.35
  -1   5  -2    2.40    0.25
  -1   5  -2    2.32    0.34
   1  -5   2    2.28    0.37
   1  -5   2    2.68    0.43
   1  -5   2    2.02    0.36
   1  -5   2    2.34    0.36
   1  -5   2    2.16    0.33
   1  -5   2    2.29    0.34
   0   4  -2   20.13    1.54
   0   4  -2   21.21    1.29
   0   4  -2   21.40    1.35
   0  -4   2   22.58    1.08
   0  -4   2   24.01    1.13
   0  -4   2   23.45    1.37
   0  -4   2   22.05    1.07
   0  -4   2   22.41    1.06
   0  -4   2   24.17    1.19
   0  -4   2   24.25    1.35
   0  -4   2   23.60    1.13
   0  -4   2   23.03    1.16
   0  -4   2   22.32    1.15
   0  -4   2   23.75    1.24
   1   3  -2    1.89    0.34
   1   3  -2    1.69    0.28
   1   3  -2    1.98    0.21
   1   3  -2    1.94    0.28
  -1  -3   2    2.17    0.28
  -1  -3   2    2.18    0.25
  -1  -3   2    2.56    0.33
  -1  -3   2    2.31    0.28
  -1  -3   2    2.44    0.33
  -1  -3   2    2.19    0.34
  -1  -3   2    2.04    0.28
  -1  -3   2    2.48    0.31
  -1  -3   2    2.25    0.30
   2   2  -2   74.16    3.03
   2   2  -2   77.71    2.94
   2   2  -2   69.91    3.35
   2   2  -2   71.07    3.61
  -2  -2   2   72.31    2.89
  -2  -2   2   74.13    3.24
  -2  -2   2   77.25    2.89
  -2  -2   2   76.08    3.76
  -2  -2   2   72.79    3.29
  -2  -2   2   75.17    2.88
  -2  -2   2   75.37    2.84
   3   1  -2   10.85    0.87
   3   1  -2   11.01    0.74
   3   1  -2   11.41    0.93
   3   1  -2   11.26    1.05
   3   1  -2   10.76    0.81
  -3  -1   2   11.45    1.06
  -3  -1   2   10.76    0.76
  -3  -1   2   10.00    0.76
  -3  -1   2   10.99    0.78
  -3  -1   2    9.93    0.87
  -3  -1   2    9.60    0.87
   4   0  -2    3.24    0.51
   4   0  -2    3.57    0.56
  -4   0   2    2.66    0.60
  -4   0   2    2.08    0.49
   5  -1  -2   35.87    2.22
   5  -1  -2   34.95    2.05
  -5   1   2   36.46    2.41
   6  -2  -2    3.82    0.30
   6  -2  -2    4.14    0.32
   6  -2  -2    3.97    0.31
   6  -2  -2    4.72    0.32
  -6   2   2    3.19    0.30
  -6   2   2    3.57    0.33
  -6   2   2    3.30    0.29
  -6   2   2    3.35    0.32
   7  -3  -2   12.25    0.50
   7  -3  -2   11.28    0.49
   7  -3  -2   11.85    0.49
  -7   3   2   11.43    0.52
  -7   3   2   11.41    0.52
  -7   3   2   11.30    0.49
  -5  10  -2    4.46    0.41
   5 -10   2    5.01    0.25
   5 -10   2    5.00    0.26
   5 -10   2    4.95    0.29
  -4   9  -2    1.04    0.28
   4  -9   2    0.44    0.12
   4  -9   2    0.35    0.10
   4  -9   2    0.64    0.17
   4  -9   2    0.74    0.18
   4  -9   2    0.48    0.12
   4  -9   2    0.41    0.13
   4  -9   2    0.38    0.12
   4  -9   2    0.48    0.13
   4  -9   2    0.60    0.14
   4  -9   2    0.59    0.13
  -3   8  -2   19.84    1.31
   3  -8   2   19.02    0.82
   3  -8   2   20.18    1.01
   3  -8   2   19.46    0.81
   3  -8   2   20.02    0.92
   3  -8   2   20.21    0.91
   3  -8   2   19.70    0.90
   3  -8   2   19.15    0.98
   3  -8   2   18.89    0.86
   3  -8   2   18.73    0.92
   3  -8   2   19.24    0.84
  -2   7  -2   13.10    1.01
  -2   7  -2   12.84    1.17
  -2   7  -2   11.93    1.07
   2  -7   2   14.87    1.17
   2  -7   2   15.65    1.29
   2  -7   2   15.98    1.26
  -1   6  -2   18.58    1.04
  -1   6  -2   20.49    1.26
  -1   6  -2   18.11    1.30
   1  -6   2   19.46    1.30
   1  -6   2   20.80    1.28
   1  -6   2   21.42    1.40
   1  -6   2   19.59    1.28
   1  -6   2   21.27    1.22
   0   5  -2   36.37    2.07
   0  -5   2   36.11    1.87
   0  -5   2   35.92    1.72
   0  -5   2   37.13    1.67
   0  -5   2   34.52    1.98
   0  -5   2   34.52    1.64
   0  -5   2   35.35    1.76
   1   4  -2   53.49    2.82
   1   4  -2   57.69    2.37
   1   4  -2   55.34    2.38
  -1  -4   2   57.68    2.32
  -1  -4   2   54.88    2.61
  -1  -4   2   53.56    2.28
  -1  -4   2   53.28    2.55
  -1  -4   2   56.43    2.29
  -1  -4   2   53.18    2.26
  -1  -4   2   53.06    2.95
  -1  -4   2   53.47    2.26
   2   3  -2    8.36    0.71
   2   3  -2    8.85    0.75
   2   3  -2    8.81    0.89
   2   3  -2    8.40    0.69
  -2  -3   2    9.10    0.72
  -2  -3   2    9.41    0.72
  -2  -3   2    9.99    0.82
  -2  -3   2   10.82    0.98
  -2  -3   2   10.17    0.75
  -2  -3   2    9.90    0.75
  -2  -3   2   10.41    0.85
   3   2  -2   38.55    1.82
   3   2  -2   39.28    1.94
   3   2  -2   40.27    2.20
   3   2  -2   37.66    2.00
  -3  -2   2   38.81    1.89
  -3  -2   2   38.78    1.90
  -3  -2   2   38.14    1.86
  -3  -2   2   39.24    2.15
  -3  -2   2   37.45    2.17
   4   1  -2   11.06    1.01
   4   1  -2   10.90    0.86
   4   1  -2   11.99    1.01
   4   1  -2   11.16    0.81
  -4  -1   2   10.93    0.90
  -4  -1   2   11.97    1.14
  -4  -1   2   11.20    1.07
   5   0  -2   12.46    0.65
   5   0  -2   12.34    0.60
   5   0  -2   12.42    0.63
   5   0  -2   11.03    0.84
  -5   0   2   11.59    0.62
  -5   0   2   11.67    0.65
  -5   0   2   12.34    0.67
  -5   0   2   11.58    0.61
  -5   0   2   10.65    0.60
  -5   0   2   11.64    0.64
  -5   0   2   11.70    0.63
  -5   0   2   11.10    0.66
  -5   0   2   11.52    0.67
  -5   0   2   11.38    0.63
   6  -1  -2    4.07    0.33
   6  -1  -2    4.14    0.32
   6  -1  -2    4.27    0.31
  -6   1   2    4.53    0.34
  -6   1   2    5.16    0.36
  -6   1   2    4.36    0.36
  -6   1   2    4.65    0.37
  -6   1   2    4.79    0.35
   7  -2  -2   10.05    0.43
   7  -2  -2    9.57    0.44
   7  -2  -2    9.89    0.40
  -7   2   2    9.30    0.42
  -7   2   2   10.54    0.43
  -7   2   2    9.99    0.47
  -7   2   2   10.18    0.47
  -4  10  -2    0.85    0.23
  -4  10  -2    0.89    0.24
   4 -10   2    0.99    0.15
   4 -10   2    0.90    0.13
   4 -10   2    0.94    0.15
   4 -10   2    0.91    0.13
   4 -10   2    0.96    0.12
   4 -10   2    1.09    0.13
   4 -10   2    0.81    0.14
   4 -10   2    0.86    0.12
   4 -10   2    1.01    0.14
  -3   9  -2    1.13    0.27
   3  -9   2    1.61    0.21
   3  -9   2    1.48    0.22
   3  -9   2    1.36    0.19
   3  -9   2    1.39    0.21
   3  -9   2    1.41    0.20
   3  -9   2    1.54    0.18
   3  -9   2    1.55    0.23
   3  -9   2    1.54    0.21
   3  -9   2    1.54    0.19
  -2   8  -2   41.76    2.29
   2  -8   2   43.30    1.55
   2  -8   2   43.56    1.66
   2  -8   2   44.17    1.71
   2  -8   2   44.52    1.53
   2  -8   2   44.90    1.64
  -1   7  -2   35.44    1.90
  -1   7  -2   38.95    2.29
   1  -7   2   43.62    2.40
   1  -7   2   43.28    2.29
   1  -7   2   42.69    2.19
   1   5  -2   22.36    1.14
   1   5  -2   23.18    1.34
  -1  -5   2   23.65    1.48
  -1  -5   2   23.42    1.33
  -1  -5   2   23.34    1.31
  -1  -5   2   24.40    1.36
  -1  -5   2   23.95    1.33
   2   4  -2   23.32    1.39
   2   4  -2   24.72    1.42
  -2  -4   2   24.22    1.42
  -2  -4   2   23.85    1.55
  -2  -4   2   25.06    1.62
  -2  -4   2   23.20    1.37
  -2  -4   2   25.61    1.45
  -2  -4   2   23.86    1.40
   3   3  -2   26.54    1.71
   3   3  -2   27.57    1.62
   3   3  -2   28.29    1.55
  -3  -3   2   28.74    1.82
  -3  -3   2   29.52    1.90
  -3  -3   2   27.21    1.59
  -3  -3   2   28.08    1.62
  -3  -3   2   27.35    1.61
   4   2  -2    4.91    0.49
   4   2  -2    5.05    0.62
   4   2  -2    5.24    0.63
   4   2  -2    4.93    0.68
   4   2  -2    5.13    0.72
  -4  -2   2    5.06    0.65
  -4  -2   2    5.84    0.78
  -4  -2   2    5.31    0.67
  -4  -2   2    5.82    0.83
  -4  -2   2    5.90    0.70
   5   1  -2    7.73    0.75
   5   1  -2    8.87    0.77
   5   1  -2    9.14    0.55
   5   1  -2    8.84    0.53
   5   1  -2    9.22    0.52
  -5  -1   2    9.72    0.54
  -5  -1   2    9.56    0.56
  -5  -1   2    9.79    0.59
  -5  -1   2    9.48    0.56
  -5  -1   2    9.86    0.55
  -5  -1   2   10.05    0.59
  -5  -1   2    9.68    0.58
  -5  -1   2   10.34    0.60
  -5  -1   2    9.64    0.55
  -5  -1   2    9.77    0.55
   6   0  -2    3.18    0.26
   6   0  -2    3.34    0.29
   6   0  -2    2.97    0.27
   6   0  -2    3.24    0.27
  -6   0   2    4.35    0.35
  -6   0   2    4.41    0.32
  -6   0   2    4.28    0.32
  -6   0   2    4.15    0.32
  -6   0   2    4.40    0.32
  -6   0   2    4.34    0.34
  -6   0   2    4.18    0.34
   7  -1  -2    0.94    0.11
   7  -1  -2    0.84    0.11
  -7   1   2    1.48    0.14
  -7   1   2    1.37    0.14
  -7   1   2    1.46    0.15
  -3  10  -2    8.44    0.66
   3 -10   2    9.16    0.47
   3 -10   2    8.88    0.42
   3 -10   2    8.31    0.46
   3 -10   2    8.60    0.44
   3 -10   2    8.91    0.52
   3 -10   2    9.50    0.43
   3 -10   2    8.69    0.47
   3 -10   2    9.16    0.50
   2  -9   2   47.46    1.81
   2  -9   2   47.46    1.61
   2  -9   2   49.11    1.65
   2  -9   2   46.37    1.75
   2  -9   2   48.76    1.78
   2  -9   2   49.29    1.74
   2  -9   2   49.39    1.61
   2  -9   2   46.83    1.90
   1   6  -2   90.66    3.81
   1   6  -2   92.84    3.65
  -1  -6   2   89.27    3.70
  -1  -6   2   87.19    3.72
   2   5  -2    5.10    0.63
   2   5  -2    3.95    0.53
   2   5  -2    4.13    0.45
  -2  -5   2    2.88    0.56
  -2  -5   2    3.34    0.58
  -2  -5   2    3.21    0.63
  -2  -5   2    2.50    0.52
  -2  -5   2    3.20    0.51
   3   4  -2   31.17    1.77
   3   4  -2   32.66    1.96
   3   4  -2   32.21    1.81
   3   4  -2   32.44    1.89
  -3  -4   2   33.23    2.16
  -3  -4   2   33.82    1.95
  -3  -4   2   31.03    2.15
  -3  -4   2   34.19    1.92
  -3  -4   2   32.59    1.90
   4   3  -2   53.29    2.79
   4   3  -2   51.89    3.12
   4   3  -2   58.15    2.99
   4   3  -2   56.55    2.69
   4   3  -2   54.54    2.76
  -4  -3   2   56.54    2.85
  -4  -3   2   57.57    3.17
  -4  -3   2   56.58    3.29
  -4  -3   2   57.27    2.77
  -4  -3   2   57.34    2.78
   5   2  -2    6.05    0.38
   5   2  -2    5.96    0.41
  -5  -2   2    4.63    0.37
  -5  -2   2    4.27    0.36
  -5  -2   2    4.33    0.37
  -5  -2   2    4.36    0.36
  -5  -2   2    4.45    0.34
  -5  -2   2    4.94    0.40
  -5  -2   2    4.31    0.34
  -5  -2   2    4.83    0.40
  -5  -2   2    4.82    0.38
  -5  -2   2    4.70    0.36
  -5  -2   2    4.58    0.37
   6   1  -2    0.99    0.17
   6   1  -2    1.07    0.17
   6   1  -2    1.03    0.16
   6   1  -2    1.00    0.15
   6   1  -2    0.85    0.15
  -6  -1   2    1.16    0.18
  -6  -1   2    0.96    0.17
  -6  -1   2    0.84    0.16
  -6  -1   2    1.37    0.19
  -6  -1   2    1.07    0.19
  -6  -1   2    0.96    0.17
  -6  -1   2    0.85    0.16
  -6  -1   2    1.06    0.18
  -6  -1   2    1.10    0.19
   3 -11   2    2.87    0.19
   3 -11   2    2.85    0.20
   3 -11   2    2.94    0.18
   3 -11   2    2.40    0.19
   3 -11   2    2.69    0.17
   2 -10   2    1.64    0.18
   2 -10   2    1.71    0.20
   2 -10   2    1.63    0.17
   2 -10   2    1.69    0.19
   2 -10   2    1.63    0.19
   2   6  -2    5.64    0.54
   2   6  -2    4.87    0.62
   2   6  -2    6.41    0.73
  -2  -6   2    4.20    0.65
  -2  -6   2    4.76    0.67
  -2  -6   2    4.52    0.66
  -2  -6   2    4.07    0.70
   3   5  -2   15.21    1.25
   3   5  -2   15.50    1.20
  -3  -5   2   15.82    0.72
  -3  -5   2   14.45    0.82
  -3  -5   2   15.94    0.95
  -3  -5   2   15.66    0.85
   4   4  -2   21.80    1.34
  -4  -4   2   21.10    0.96
  -4  -4   2   22.12    0.99
  -4  -4   2   21.31    0.94
  -4  -4   2   21.34    0.92
  -4  -4   2   22.38    0.92
  -4  -4   2   21.44    1.09
  -4  -4   2   22.27    0.97
  -4  -4   2   21.50    0.97
  -4  -4   2   21.90    0.89
  -4  -4   2   21.49    1.03
  -4  -4   2   21.89    0.97
  -4  -4   2   21.39    0.90
   5   3  -2    2.02    0.32
   5   3  -2    2.10    0.23
   5   3  -2    1.85    0.28
   5   3  -2    1.98    0.21
  -5  -3   2    1.42    0.26
  -5  -3   2    1.55    0.21
  -5  -3   2    1.51    0.24
  -5  -3   2    1.25    0.20
  -5  -3   2    1.73    0.23
  -5  -3   2    1.50    0.24
  -5  -3   2    1.27    0.21
  -5  -3   2    1.27    0.21
  -5  -3   2    1.32    0.21
  -5  -3   2    1.44    0.20
  -5  -3   2    1.42    0.21
  -5  -3   2    1.38    0.23
  -5  -3   2    1.54    0.21
  -5  -3   2    1.35    0.20
   6   2  -2    2.63    0.20
   6   2  -2    2.46    0.19
   6   2  -2    2.71    0.22
   6   2  -2    2.32    0.20
   6   2  -2    2.35    0.20
  -6  -2   2    2.32    0.20
  -6  -2   2    2.12    0.21
  -6  -2   2    2.43    0.23
  -6  -2   2    2.43    0.21
  -6  -2   2    2.25    0.21
  -6  -2   2    2.19    0.21
  -6  -2   2    2.21    0.21
  -6  -2   2    2.38    0.22
  -6  -2   2    2.18    0.22
  -2  -7   2   20.87    0.84
  -2  -7   2   20.04    0.98
  -2  -7   2   21.87    1.06
  -3  -6   2   11.50    0.59
  -3  -6   2   12.84    0.66
  -3  -6   2   13.37    0.68
  -3  -6   2   12.98    0.73
  -3  -6   2   12.28    0.65
  -3  -6   2   12.12    0.61
  -3  -6   2   12.76    0.68
  -3  -6   2   12.75    0.63
  -3  -6   2   13.28    0.64
  -3  -6   2   13.18    0.77
   4   5  -2   17.65    1.11
  -4  -5   2   17.49    0.80
  -4  -5   2   18.31    0.88
  -4  -5   2   16.67    0.91
  -4  -5   2   18.07    0.76
  -4  -5   2   17.28    0.83
  -4  -5   2   17.74    0.82
  -4  -5   2   17.80    0.77
  -4  -5   2   17.56    0.78
  -4  -5   2   17.56    0.81
  -4  -5   2   17.46    0.81
  -4  -5   2   17.10    0.74
   5   4  -2    1.86    0.29
   5   4  -2    2.25    0.22
   5   4  -2    2.12    0.28
  -5  -4   2    2.01    0.25
  -5  -4   2    1.84    0.21
  -5  -4   2    1.96    0.22
  -5  -4   2    2.13    0.23
  -5  -4   2    1.94    0.22
  -5  -4   2    1.97    0.23
  -5  -4   2    2.04    0.22
  -5  -4   2    2.19    0.22
  -5  -4   2    1.77    0.20
  -5  -4   2    1.86    0.20
  -5  -4   2    2.07    0.23
  -5  -4   2    2.03    0.21
   6   3  -2    1.32    0.13
   6   3  -2    1.30    0.12
  -6  -3   2    0.94    0.13
  -6  -3   2    0.93    0.12
  -6  -3   2    1.00    0.13
  -6  -3   2    0.98    0.12
  -6  -3   2    0.63    0.11
  -6  -3   2    0.83    0.11
  -6  -3   2    0.97    0.13
  -6  -3   2    0.88    0.12
  -3  -7   2   14.01    0.62
  -3  -7   2   13.12    0.71
  -3  -7   2   14.21    0.68
  -3  -7   2   14.55    0.67
  -3  -7   2   13.81    0.61
  -3  -7   2   14.01    0.63
  -3  -7   2   14.16    0.78
   4   6  -2    4.58    0.41
  -4  -6   2    4.54    0.31
  -4  -6   2    4.33    0.32
  -4  -6   2    4.98    0.34
  -4  -6   2    4.05    0.36
  -4  -6   2    4.76    0.34
  -4  -6   2    4.25    0.30
  -4  -6   2    4.23    0.29
  -4  -6   2    4.23    0.29
  -4  -6   2    4.02    0.33
  -4  -6   2    4.69    0.32
   5   5  -2    3.26    0.21
   5   5  -2    3.26    0.22
   5   5  -2    3.26    0.32
  -5  -5   2    2.86    0.25
  -5  -5   2    2.85    0.22
  -5  -5   2    2.82    0.22
  -5  -5   2    2.67    0.23
  -5  -5   2    2.70    0.22
  -5  -5   2    2.85    0.21
  -5  -5   2    2.92    0.22
  -5  -5   2    2.75    0.21
  -5  -5   2    2.75    0.21
  -5  -5   2    3.07    0.23
  -5  -5   2    2.88    0.24
  -3  -8   2    2.38    0.20
  -3  -8   2    2.57    0.19
  -3  -8   2    2.74    0.24
  -3  -8   2    2.70    0.23
   4   7  -2    7.95    0.55
  -4  -7   2    6.24    0.30
  -4  -7   2    6.86    0.33
  -4  -7   2    6.64    0.32
  -4  -7   2    6.78    0.35
  -4  -7   2    6.72    0.35
  -4  -7   2    6.66    0.32
  -4  -7   2    6.87    0.40
  -4  -7   2    7.16    0.39
  -4  -7   2    6.47    0.33
  -3  -7  -3    3.19    0.24
  -3  -7  -3    3.05    0.22
  -3  -7  -3    3.25    0.21
  -3  -7  -3    2.92    0.20
  -3  -7  -3    2.94    0.20
  -3  -7  -3    3.20    0.24
  -3  -7  -3    2.74    0.20
  -3  -7  -3    3.32    0.22
  -3  -7  -3    3.19    0.21
   3   7   3    3.72    0.31
  -2  -8  -3    3.14    0.23
  -2  -8  -3    3.16    0.21
  -2  -8  -3    3.42    0.21
  -2  -8  -3    3.31    0.22
  -2  -8  -3    3.10    0.22
  -2  -8  -3    3.20    0.21
  -2  -8  -3    3.28    0.23
  -2  -8  -3    3.27    0.21
  -5  -4  -3    4.92    0.25
  -5  -4  -3    4.92    0.27
  -5  -4  -3    4.88    0.28
  -5  -4  -3    5.13    0.26
  -5  -4  -3    5.01    0.27
  -5  -4  -3    5.15    0.31
   5   4   3    4.69    0.25
   5   4   3    4.50    0.26
  -4  -5  -3   11.35    0.51
  -4  -5  -3   11.36    0.56
  -4  -5  -3   11.84    0.55
  -4  -5  -3   12.45    0.60
  -4  -5  -3   11.74    0.52
  -4  -5  -3   12.02    0.57
  -4  -5  -3   11.73    0.58
  -4  -5  -3   11.90    0.56
  -4  -5  -3   11.70    0.52
  -4  -5  -3   12.09    0.51
  -4  -5  -3   12.29    0.64
   4   5   3   12.61    0.79
   4   5   3   12.60    0.57
   4   5   3   12.72    0.82
  -3  -6  -3    0.02    0.06
  -3  -6  -3    0.04    0.07
  -3  -6  -3    0.08    0.06
  -3  -6  -3    0.02    0.07
  -3  -6  -3    0.02    0.06
  -3  -6  -3    0.03    0.05
  -3  -6  -3    0.06    0.07
  -3  -6  -3    0.01    0.05
  -3  -6  -3    0.04    0.08
  -3  -6  -3   -0.01    0.05
   3   6   3    0.09    0.11
   3   6   3    0.05    0.09
  -2  -7  -3    5.16    0.36
  -2  -7  -3    5.48    0.38
  -2  -7  -3    5.12    0.34
  -2  -7  -3    5.05    0.36
  -2  -7  -3    4.83    0.37
  -2  -7  -3    5.24    0.33
  -2  -7  -3    5.49    0.36
  -2  -7  -3    5.21    0.34
   2   7   3    5.97    0.47
  -1  -8  -3    0.06    0.06
  -1  -8  -3    0.08    0.06
  -1  -8  -3    0.10    0.07
  -1  -8  -3    0.06    0.07
  -1  -8  -3    0.12    0.07
  -1  -8  -3    0.09    0.07
  -1  -8  -3    0.05    0.06
   0  -9  -3    5.29    0.29
   0  -9  -3    5.19    0.29
   0  -9  -3    5.44    0.31
   0  -9  -3    5.31    0.33
   0  -9  -3    5.24    0.32
   0  -9  -3    5.55    0.32
  -5  -3  -3    9.35    0.47
  -5  -3  -3    9.42    0.44
  -5  -3  -3    9.76    0.53
  -5  -3  -3    9.40    0.48
  -5  -3  -3    9.80    0.52
  -5  -3  -3    8.95    0.45
  -5  -3  -3    9.44    0.49
  -5  -3  -3    8.96    0.48
  -5  -3  -3    9.56    0.46
   5   3   3    9.45    0.47
   5   3   3    9.48    0.47
   5   3   3    9.69    0.49
   5   3   3    9.83    0.67
  -4  -4  -3   11.69    0.57
  -4  -4  -3   12.05    0.58
  -4  -4  -3   12.43    0.63
  -4  -4  -3   12.60    0.59
  -4  -4  -3   12.55    0.62
  -4  -4  -3   12.11    0.60
  -4  -4  -3   12.26    0.72
  -4  -4  -3   11.44    0.62
  -4  -4  -3   11.78    0.62
  -4  -4  -3   11.68    0.64
  -4  -4  -3   11.59    0.55
  -4  -4  -3   11.79    0.65
   4   4   3   12.45    0.85
   4   4   3   11.78    0.88
  -3  -5  -3    9.14    0.50
  -3  -5  -3    9.63    0.54
  -3  -5  -3    9.28    0.57
  -3  -5  -3    9.35    0.59
  -3  -5  -3    8.65    0.50
  -3  -5  -3    9.17    0.63
  -3  -5  -3    9.41    0.51
  -3  -5  -3    9.28    0.55
  -3  -5  -3    9.32    0.56
  -3  -5  -3    9.29    0.55
   3   5   3   10.21    0.72
  -2  -6  -3    3.06    0.28
  -2  -6  -3    3.41    0.31
  -2  -6  -3    3.12    0.32
  -2  -6  -3    3.26    0.29
  -2  -6  -3    3.37    0.31
  -2  -6  -3    3.33    0.29
  -2  -6  -3    3.07    0.31
  -2  -6  -3    3.05    0.35
  -2  -6  -3    3.14    0.31
   2   6   3    2.66    0.35
  -1  -7  -3    7.12    0.48
  -1  -7  -3    8.29    0.52
  -1  -7  -3    7.93    0.49
  -1  -7  -3    7.47    0.44
  -1  -7  -3    7.29    0.46
  -1  -7  -3    7.29    0.44
  -1  -7  -3    7.88    0.50
  -1  -7  -3    7.93    0.45
  -1  -7  -3    7.97    0.49
   0  -8  -3   51.52    1.66
   0  -8  -3   49.54    1.78
   0  -8  -3   49.15    1.85
   0  -8  -3   50.44    1.84
   0  -8  -3   51.30    1.64
   0  -8  -3   49.81    1.77
   0  -8  -3   48.36    1.66
   0  -8  -3   50.27    1.73
   1  -9  -3   12.44    0.56
   1  -9  -3   12.40    0.60
   1  -9  -3   12.12    0.60
   1  -9  -3   12.36    0.58
   1  -9  -3   12.32    0.54
   1  -9  -3   12.45    0.55
   1  -9  -3   12.22    0.53
   1  -9  -3   12.27    0.58
   1  -9  -3   11.26    0.51
   2 -10  -3    1.64    0.15
   2 -10  -3    1.53    0.15
   2 -10  -3    1.62    0.14
   2 -10  -3    1.61    0.14
   2 -10  -3    1.71    0.14
   2 -10  -3    1.54    0.14
  -6  -1  -3    2.02    0.18
  -6  -1  -3    2.26    0.18
  -6  -1  -3    2.28    0.18
  -6  -1  -3    2.09    0.18
  -6  -1  -3    2.19    0.19
   6   1   3    1.55    0.16
   6   1   3    1.53    0.15
   6   1   3    1.37    0.14
  -5  -2  -3   13.15    0.57
  -5  -2  -3   12.19    0.61
  -5  -2  -3   11.39    0.60
  -5  -2  -3   12.36    0.59
  -5  -2  -3   12.06    0.60
  -5  -2  -3   11.65    0.60
  -5  -2  -3   11.68    0.61
  -5  -2  -3   11.29    0.64
   5   2   3   12.12    0.84
   5   2   3   12.22    0.63
   5   2   3   11.95    0.59
  -4  -3  -3   11.60    0.62
  -4  -3  -3   11.30    0.65
  -4  -3  -3   11.25    0.56
  -4  -3  -3   11.24    0.62
  -4  -3  -3   11.53    0.60
  -4  -3  -3   11.48    0.63
  -4  -3  -3   11.32    0.72
  -4  -3  -3   11.60    0.63
  -4  -3  -3   12.00    0.68
  -4  -3  -3   11.14    0.63
  -4  -3  -3   11.03    0.58
  -4  -3  -3   11.13    0.63
  -4  -3  -3   11.36    0.58
   4   3   3   11.47    0.89
   4   3   3   11.75    0.84
  -3  -4  -3    6.23    0.45
  -3  -4  -3    6.16    0.45
  -3  -4  -3    6.43    0.47
  -3  -4  -3    6.48    0.46
  -3  -4  -3    6.18    0.42
  -3  -4  -3    6.47    0.42
  -3  -4  -3    6.07    0.46
  -3  -4  -3    6.05    0.44
  -3  -4  -3    6.31    0.42
  -3  -4  -3    6.03    0.41
  -3  -4  -3    6.34    0.52
   3   4   3    5.34    0.55
  -2  -5  -3   41.40    1.69
  -2  -5  -3   43.15    1.51
  -2  -5  -3   43.32    1.57
  -2  -5  -3   44.35    1.83
  -2  -5  -3   42.79    1.46
  -2  -5  -3   41.41    1.60
  -2  -5  -3   43.57    1.69
  -2  -5  -3   41.77    1.60
  -2  -5  -3   43.60    1.49
   2   5   3   41.75    2.35
  -1  -6  -3   34.48    1.20
  -1  -6  -3   33.67    1.29
  -1  -6  -3   34.12    1.33
  -1  -6  -3   33.97    1.23
  -1  -6  -3   31.07    1.38
  -1  -6  -3   33.24    1.36
  -1  -6  -3   32.88    1.25
  -1  -6  -3   32.98    1.22
  -1  -6  -3   35.41    1.35
  -1  -6  -3   34.41    1.39
   0  -7  -3   24.05    1.02
   0  -7  -3   23.36    1.01
   0  -7  -3   23.75    0.93
   0  -7  -3   24.96    0.95
   0  -7  -3   22.52    0.94
   0  -7  -3   23.48    0.98
   0  -7  -3   23.28    1.04
   0  -7  -3   23.04    1.00
   0  -7  -3   23.57    1.05
   0  -7  -3   23.96    0.95
   1  -8  -3    3.82    0.32
   1  -8  -3    3.71    0.29
   1  -8  -3    3.30    0.31
   1  -8  -3    3.62    0.31
   1  -8  -3    3.59    0.29
   1  -8  -3    3.47    0.28
   1  -8  -3    3.44    0.30
   1  -8  -3    3.46    0.28
   1  -8  -3    3.54    0.32
   2  -9  -3    4.81    0.34
   2  -9  -3    4.38    0.33
   2  -9  -3    4.90    0.35
   2  -9  -3    4.61    0.33
   2  -9  -3    5.05    0.33
   2  -9  -3    4.96    0.31
   2  -9  -3    4.86    0.32
   2  -9  -3    4.95    0.32
   2  -9  -3    5.02    0.32
  -2   9   3    5.13    0.48
   3 -10  -3    5.86    0.31
   3 -10  -3    5.82    0.31
   3 -10  -3    6.31    0.30
   3 -10  -3    5.82    0.31
   3 -10  -3    6.38    0.29
   3 -10  -3    5.48    0.28
   3 -10  -3    6.03    0.30
   3 -10  -3    5.86    0.32
  -3  10   3    5.78    0.48
  -6   0  -3    1.40    0.18
  -6   0  -3    1.59    0.17
  -6   0  -3    1.87    0.19
  -6   0  -3    1.70    0.19
  -6   0  -3    1.53    0.18
  -6   0  -3    1.48    0.17
   6   0   3    1.98    0.17
   6   0   3    2.16    0.19
   6   0   3    2.11    0.20
  -5  -1  -3    9.74    0.52
  -5  -1  -3   10.66    0.62
  -5  -1  -3   10.08    0.55
  -5  -1  -3    9.99    0.56
  -5  -1  -3   10.19    0.56
  -5  -1  -3   10.09    0.57
  -5  -1  -3   10.18    0.56
   5   1   3    8.77    0.71
   5   1   3    8.86    0.52
   5   1   3    8.72    0.55
   5   1   3    8.83    0.52
  -4  -2  -3    5.97    0.40
  -4  -2  -3    6.17    0.43
  -4  -2  -3    5.96    0.44
  -4  -2  -3    5.50    0.42
  -4  -2  -3    6.00    0.47
  -4  -2  -3    6.21    0.50
  -4  -2  -3    5.74    0.43
  -4  -2  -3    5.91    0.44
  -4  -2  -3    5.65    0.43
   4   2   3    6.33    0.57
   4   2   3    6.49    0.62
  -3  -3  -3   36.73    2.39
  -3  -3  -3   33.03    2.14
  -3  -3  -3   34.53    1.96
  -3  -3  -3   35.72    2.29
   3   3   3   34.59    1.87
   3   3   3   30.73    1.90
   3   3   3   32.39    1.84
   3   3   3   31.74    2.08
   3   3   3   33.61    1.91
  -2  -4  -3   12.69    1.18
  -2  -4  -3   12.62    1.22
  -2  -4  -3   12.36    1.05
  -2  -4  -3   11.92    1.23
   2   4   3   12.20    0.86
   2   4   3   10.74    0.92
   2   4   3   11.57    0.96
   2   4   3   11.63    1.00
   2   4   3   11.96    0.99
  -1  -5  -3   22.37    1.59
  -1  -5  -3   22.63    1.70
  -1  -5  -3   22.42    1.64
   1   5   3   17.59    1.24
   1   5   3   19.15    1.28
   1   5   3   20.34    1.48
   1   5   3   19.30    1.31
   0  -6  -3    1.47    0.48
   0  -6  -3    1.21    0.46
   0  -6  -3    0.85    0.38
   0  -6  -3    1.26    0.45
   0   6   3    2.10    0.54
   0   6   3    2.09    0.51
   0   6   3    1.86    0.34
   1  -7  -3    6.93    0.46
   1  -7  -3    6.83    0.43
   1  -7  -3    6.52    0.42
   1  -7  -3    6.98    0.46
   1  -7  -3    6.79    0.41
   1  -7  -3    6.66    0.44
   1  -7  -3    6.64    0.41
   1  -7  -3    6.14    0.42
   1  -7  -3    6.38    0.45
   1  -7  -3    6.61    0.41
   1  -7  -3    7.13    0.43
   2  -8  -3    4.72    0.35
   2  -8  -3    5.01    0.39
   2  -8  -3    5.11    0.36
   2  -8  -3    5.34    0.34
   2  -8  -3    5.14    0.38
   2  -8  -3    5.28    0.39
   2  -8  -3    5.33    0.36
   2  -8  -3    5.50    0.36
   2  -8  -3    5.15    0.39
   2  -8  -3    5.42    0.38
  -2   8   3    4.55    0.51
   3  -9  -3    0.34    0.10
   3  -9  -3    0.35    0.11
   3  -9  -3    0.40    0.11
   3  -9  -3    0.43    0.11
   3  -9  -3    0.36    0.11
   3  -9  -3    0.36    0.11
   3  -9  -3    0.24    0.08
   3  -9  -3    0.31    0.09
   3  -9  -3    0.39    0.11
   3  -9  -3    0.37    0.10
  -3   9   3    0.39    0.18
  -3   9   3    0.43    0.20
  -6   1  -3    3.24    0.27
  -6   1  -3    3.26    0.27
  -6   1  -3    2.83    0.24
  -6   1  -3    3.07    0.26
   6  -1   3    2.31    0.24
   6  -1   3    2.25    0.21
  -5   0  -3   18.90    0.88
  -5   0  -3   18.62    0.87
  -5   0  -3   19.51    0.88
  -5   0  -3   19.22    0.87
  -5   0  -3   19.60    0.84
  -5   0  -3   19.13    0.87
   5   0   3   19.25    0.86
   5   0   3   18.65    0.92
   5   0   3   18.67    0.85
  -4  -1  -3   97.11    4.91
  -4  -1  -3  101.16    4.88
   4   1   3   96.91    4.95
   4   1   3   98.48    4.02
   4   1   3   94.92    4.17
  -3  -2  -3   14.62    1.32
  -3  -2  -3   12.79    1.25
  -3  -2  -3   14.22    1.19
  -3  -2  -3   13.66    1.06
   3   2   3   13.59    1.04
   3   2   3   13.61    1.04
   3   2   3   13.54    0.93
   3   2   3   13.39    1.12
   3   2   3   13.73    1.01
   3   2   3   14.56    1.06
  -2  -3  -3    0.61    0.25
  -2  -3  -3    0.61    0.29
  -2  -3  -3    0.38    0.23
  -2  -3  -3    0.82    0.35
   2   3   3    0.95    0.29
   2   3   3    1.01    0.29
   2   3   3    1.04    0.30
   2   3   3    1.46    0.36
  -1  -4  -3   19.64    1.47
  -1  -4  -3   19.19    1.45
  -1  -4  -3   18.92    1.22
  -1  -4  -3   18.06    1.41
  -1  -4  -3   18.31    1.37
   1   4   3   20.45    1.34
   1   4   3   19.81    1.18
   1   4   3   19.55    1.18
   1   4   3   19.11    1.20
   1   4   3   18.37    1.16
   0  -5  -3   14.60    1.25
   0  -5  -3   15.50    1.29
   0  -5  -3   15.89    1.23
   0  -5  -3   16.10    1.25
   0   5   3   13.47    0.97
   0   5   3   12.64    0.93
   0   5   3   12.88    1.08
   1  -6  -3   17.50    1.43
   1  -6  -3   20.91    1.59
   1  -6  -3   18.11    1.45
   1  -6  -3   19.12    1.55
  -1   6   3   17.12    1.19
  -1   6   3   15.72    1.33
  -1   6   3   17.55    1.36
   2  -7  -3   58.58    1.98
   2  -7  -3   58.34    1.92
   2  -7  -3   58.77    1.87
   2  -7  -3   58.83    1.95
   2  -7  -3   55.68    2.09
   2  -7  -3   58.67    2.07
   2  -7  -3   55.19    2.06
   2  -7  -3   59.60    1.91
   2  -7  -3   58.86    2.13
   2  -7  -3   58.95    2.04
   2  -7  -3   55.26    2.12
  -2   7   3   61.05    3.17
   3  -8  -3   23.29    0.92
   3  -8  -3   23.05    1.01
   3  -8  -3   22.57    0.89
   3  -8  -3   22.15    0.90
   3  -8  -3   22.66    0.97
   3  -8  -3   22.40    0.97
   3  -8  -3   22.40    0.97
   3  -8  -3   22.11    0.91
   3  -8  -3   23.86    1.00
   3  -8  -3   22.76    0.94
  -3   8   3   20.95    1.44
   4  -9  -3    1.16    0.15
   4  -9  -3    1.14    0.14
   4  -9  -3    1.20    0.14
   4  -9  -3    1.01    0.14
   4  -9  -3    1.30    0.14
   4  -9  -3    1.14    0.16
   4  -9  -3    1.11    0.15
   4  -9  -3    1.05    0.15
   4  -9  -3    1.13    0.15
   4  -9  -3    1.16    0.14
   4  -9  -3    1.02    0.13
  -4   9   3    1.45    0.20
  -4   9   3    1.45    0.25
  -4   9   3    1.43    0.25
  -6   2  -3    0.49    0.13
  -6   2  -3    0.40    0.13
  -6   2  -3    0.58    0.14
  -6   2  -3    0.33    0.11
   6  -2   3    0.38    0.11
   6  -2   3    0.32    0.11
  -5   1  -3    0.91    0.20
  -5   1  -3    0.88    0.19
  -5   1  -3    0.70    0.19
  -5   1  -3    0.57    0.17
  -5   1  -3    0.93    0.19
  -5   1  -3    0.90    0.21
   5  -1   3    0.64    0.16
   5  -1   3    0.60    0.16
  -4   0  -3   44.06    2.67
  -4   0  -3   46.39    2.72
   4   0   3   43.69    2.31
   4   0   3   41.46    2.12
  -3  -1  -3   55.08    2.96
  -3  -1  -3   51.93    2.41
  -3  -1  -3   53.65    2.72
  -3  -1  -3   51.07    2.90
   3   1   3   56.50    2.45
   3   1   3   53.91    2.50
   3   1   3   56.91    2.38
   3   1   3   56.57    2.45
  -2  -2  -3    3.10    0.48
  -2  -2  -3    3.48    0.55
  -2  -2  -3    2.89    0.42
  -2  -2  -3    2.82    0.49
   2   2   3    4.21    0.48
   2   2   3    4.63    0.47
   2   2   3    4.39    0.48
   2   2   3    4.59    0.48
  -1  -3  -3   82.97    3.73
  -1  -3  -3   79.00    4.21
  -1  -3  -3   76.69    3.60
  -1  -3  -3   80.35    3.55
  -1  -3  -3   80.16    3.69
  -1  -3  -3   79.31    3.14
   1   3   3   77.54    3.06
   1   3   3   76.09    3.04
   1   3   3   78.17    3.00
   1   3   3   69.03    3.53
   1   3   3   81.04    4.07
   0  -4  -3   14.79    1.12
   0  -4  -3   13.23    1.01
   0  -4  -3   14.03    1.08
   0  -4  -3   13.49    1.10
   0  -4  -3   14.84    1.34
   0  -4  -3   12.78    0.99
   0   4   3   12.06    0.83
   0   4   3   13.88    1.00
   0   4   3   11.73    1.17
   0   4   3   12.08    0.87
   0   4   3   14.01    0.85
   1  -5  -3    7.39    0.82
   1  -5  -3    6.58    0.80
   1  -5  -3    6.94    0.82
   1  -5  -3    6.50    0.78
  -1   5   3    8.84    0.71
  -1   5   3    8.32    0.78
  -1   5   3    7.99    0.80
   2  -6  -3   92.63    4.37
   2  -6  -3   89.25    4.49
   2  -6  -3   86.75    4.28
  -2   6   3   92.29    4.34
  -2   6   3   89.14    4.22
  -2   6   3   89.41    4.41
   3  -7  -3    3.46    0.29
   3  -7  -3    3.58    0.28
   3  -7  -3    3.02    0.28
   3  -7  -3    3.58    0.30
   3  -7  -3    3.33    0.32
   3  -7  -3    3.31    0.27
   3  -7  -3    3.54    0.31
   3  -7  -3    3.41    0.32
   3  -7  -3    3.40    0.28
   3  -7  -3    3.64    0.32
   3  -7  -3    3.77    0.36
   3  -7  -3    3.22    0.31
  -3   7   3    3.34    0.45
   4  -8  -3    0.21    0.10
   4  -8  -3    0.26    0.10
   4  -8  -3    0.11    0.07
   4  -8  -3    0.20    0.09
   4  -8  -3    0.18    0.09
   4  -8  -3    0.17    0.07
   4  -8  -3    0.09    0.07
   4  -8  -3    0.20    0.10
   4  -8  -3    0.14    0.09
   4  -8  -3    0.26    0.09
   4  -8  -3    0.17    0.08
  -4   8   3    0.30    0.18
  -4   8   3    0.38    0.20
  -4   8   3    0.34    0.15
   5  -9  -3   11.29    0.47
   5  -9  -3   11.43    0.46
   5  -9  -3   10.60    0.49
   5  -9  -3   10.51    0.42
  -5   9   3   10.12    0.50
  -5   9   3    9.88    0.52
  -5   9   3    9.98    0.68
  -6   3  -3    0.95    0.20
  -6   3  -3    0.65    0.15
  -6   3  -3    0.78    0.18
  -6   3  -3    0.85    0.18
   6  -3   3    1.22    0.18
   6  -3   3    1.18    0.16
  -5   2  -3   12.78    0.70
  -5   2  -3   12.83    0.68
  -5   2  -3   12.93    0.71
  -5   2  -3   12.85    0.75
  -5   2  -3   13.43    0.70
   5  -2   3   13.39    0.66
   5  -2   3   13.18    0.71
   5  -2   3   13.00    0.69
  -4   1  -3   47.82    2.75
  -4   1  -3   44.05    2.65
   4  -1   3   50.54    2.45
   4  -1   3   48.01    2.25
  -3   0  -3   90.16    4.13
  -3   0  -3   85.09    4.11
   3   0   3   90.16    3.63
   3   0   3   91.89    3.46
   3   0   3   87.68    3.47
  -2  -1  -3   91.34    4.72
  -2  -1  -3   89.30    4.11
  -2  -1  -3   93.73    4.19
  -2  -1  -3   93.20    3.52
  -2  -1  -3   93.13    3.95
  -2  -1  -3   91.86    4.16
   2   1   3   95.61    3.54
   2   1   3   93.37    3.44
   2   1   3   93.01    3.49
   2   1   3   93.63    3.50
   2   1   3   96.51    4.24
  -1  -2  -3  108.38    4.78
  -1  -2  -3  111.03    4.90
  -1  -2  -3  123.03    4.21
  -1  -2  -3  114.57    4.70
  -1  -2  -3  117.74    5.61
  -1  -2  -3  111.08    4.92
   1   2   3  118.18    4.09
   1   2   3  117.84    4.12
   1   2   3  114.24    4.11
   1   2   3  111.91    4.96
   0  -3  -3    4.90    0.58
   0  -3  -3    5.53    0.59
   0  -3  -3    4.51    0.60
   0  -3  -3    4.49    0.50
   0  -3  -3    4.55    0.50
   0  -3  -3    4.82    0.55
   0   3   3    6.15    0.47
   0   3   3    5.80    0.61
   0   3   3    6.00    0.48
   0   3   3    6.46    0.56
   0   3   3    6.71    0.51
   1  -4  -3    1.48    0.39
   1  -4  -3    1.11    0.34
   1  -4  -3    1.32    0.36
   1  -4  -3    1.79    0.42
  -1   4   3    2.66    0.39
  -1   4   3    1.91    0.39
  -1   4   3    2.20    0.36
  -1   4   3    1.99    0.30
   2  -5  -3   19.19    1.46
   2  -5  -3   18.55    1.35
   2  -5  -3   18.91    1.39
   2  -5  -3   19.68    1.47
  -2   5   3   20.77    1.36
  -2   5   3   21.09    1.47
  -2   5   3   20.56    1.38
  -2   5   3   19.54    1.34
   3  -6  -3   13.78    1.30
   3  -6  -3   14.89    1.37
   3  -6  -3   15.24    1.36
   3  -6  -3   13.67    1.31
  -3   6   3   16.74    1.38
  -3   6   3   17.72    1.45
  -3   6   3   16.13    1.33
  -3   6   3   17.21    1.15
   4  -7  -3   16.68    0.78
   4  -7  -3   17.32    0.78
   4  -7  -3   17.67    0.82
   4  -7  -3   17.62    0.76
   4  -7  -3   17.21    0.82
   4  -7  -3   17.41    0.78
   4  -7  -3   17.24    0.87
   4  -7  -3   17.41    0.72
   4  -7  -3   18.32    0.91
   4  -7  -3   17.54    0.71
   4  -7  -3   16.50    0.73
   4  -7  -3   17.33    0.82
  -4   7   3   15.32    0.92
  -4   7   3   16.05    1.25
  -4   7   3   16.69    1.22
   5  -8  -3   11.70    0.55
   5  -8  -3   11.62    0.56
   5  -8  -3   12.17    0.63
   5  -8  -3   11.91    0.59
   5  -8  -3   11.46    0.53
   5  -8  -3   13.00    0.57
   5  -8  -3   11.55    0.52
   5  -8  -3   12.72    0.55
  -5   8   3   12.19    0.85
  -5   8   3   12.28    0.64
  -5   8   3   11.95    0.68
  -6   4  -3    9.34    0.55
  -6   4  -3   10.04    0.60
  -6   4  -3    9.58    0.57
   6  -4   3   10.33    0.54
   6  -4   3   11.07    0.53
  -5   3  -3    3.96    0.36
  -5   3  -3    4.02    0.39
  -5   3  -3    3.76    0.36
  -5   3  -3    4.35    0.41
   5  -3   3    4.16    0.36
   5  -3   3    4.10    0.36
   5  -3   3    4.50    0.37
  -4   2  -3   39.42    2.36
  -4   2  -3   39.60    2.31
   4  -2   3   37.68    2.08
  -3   1  -3   69.30    3.40
  -3   1  -3   73.34    3.38
  -3   1  -3   70.56    3.83
  -3   1  -3   76.31    3.42
   3  -1   3   68.40    2.97
   3  -1   3   70.40    2.82
  -2   0  -3  252.29    9.32
  -2   0  -3  240.44    9.75
  -2   0  -3  252.54    9.54
  -2   0  -3  244.98   11.09
  -2   0  -3  250.63    8.25
  -2   0  -3  255.77    9.74
   2   0   3  233.38   10.22
   2   0   3  241.24    8.21
   2   0   3  244.91    8.41
   2   0   3  245.20    8.24
   2   0   3  238.00    8.17
  -1  -1  -3  134.10    6.28
  -1  -1  -3  133.76    5.59
  -1  -1  -3  137.59    4.71
  -1  -1  -3  136.75    7.68
  -1  -1  -3  133.16    5.29
  -1  -1  -3  136.82    5.44
  -1  -1  -3  132.92    5.52
   1   1   3  134.66    4.67
   1   1   3  137.69    4.66
   1   1   3  142.32    4.69
   1   1   3  128.27    5.70
   1   1   3  134.36    4.66
   0  -2  -3    9.42    0.67
   0  -2  -3    8.88    0.73
   0  -2  -3    9.35    0.72
   0  -2  -3    8.76    0.66
   0  -2  -3    9.50    0.67
   0  -2  -3    8.68    0.91
   0  -2  -3    9.07    0.63
   0   2   3    7.54    0.81
   0   2   3    7.29    0.50
   0   2   3    7.84    0.47
   0   2   3    6.67    0.48
   0   2   3    7.47    0.64
   0   2   3    7.28    0.55
   0   2   3    7.38    0.56
   1  -3  -3   17.27    1.06
   1  -3  -3   19.48    1.18
   1  -3  -3   17.28    1.01
   1  -3  -3   18.11    1.11
   1  -3  -3   19.15    1.14
  -1   3   3   16.20    0.84
  -1   3   3   15.52    1.01
  -1   3   3   15.25    1.15
  -1   3   3   15.25    0.98
  -1   3   3   15.29    0.98
   2  -4  -3    6.34    0.67
   2  -4  -3    6.06    0.68
   2  -4  -3    6.27    0.65
   2  -4  -3    6.30    0.70
  -2   4   3    4.49    0.53
  -2   4   3    4.72    0.67
  -2   4   3    4.40    0.53
  -2   4   3    4.20    0.55
  -2   4   3    5.23    0.58
   3  -5  -3   85.95    4.18
   3  -5  -3   86.92    4.11
   3  -5  -3   86.69    4.25
   3  -5  -3   89.00    4.18
  -3   5   3   88.31    4.30
  -3   5   3   90.20    4.44
  -3   5   3   90.16    4.11
   4  -6  -3    0.59    0.14
   4  -6  -3    0.52    0.17
   4  -6  -3    0.53    0.14
   4  -6  -3    0.70    0.19
   4  -6  -3    0.38    0.13
   4  -6  -3    0.71    0.16
   4  -6  -3    0.49    0.14
   4  -6  -3    0.49    0.15
   4  -6  -3    0.37    0.12
  -4   6   3    0.81    0.24
  -4   6   3    0.90    0.32
  -4   6   3    0.95    0.30
   5  -7  -3   22.14    0.92
   5  -7  -3   23.12    1.02
   5  -7  -3   22.31    0.91
   5  -7  -3   23.79    1.05
   5  -7  -3   22.66    0.95
   5  -7  -3   22.78    0.88
  -5   7   3   21.65    1.10
  -5   7   3   21.54    1.08
  -5   7   3   21.23    1.42
  -6   5  -3    3.11    0.31
  -6   5  -3    2.76    0.29
  -6   5  -3    2.75    0.27
  -6   5  -3    2.94    0.28
   6  -5   3    2.81    0.25
   6  -5   3    2.67    0.25
   6  -5   3    3.47    0.27
  -5   4  -3   16.28    0.82
  -5   4  -3   17.25    0.89
  -5   4  -3   16.58    0.82
  -5   4  -3   17.11    0.87
   5  -4   3   15.54    0.78
   5  -4   3   15.80    0.80
   5  -4   3   15.68    0.75
   5  -4   3   15.57    0.80
   5  -4   3   15.41    0.71
   5  -4   3   16.06    0.83
  -4   3  -3    7.44    0.87
   4  -3   3    5.94    0.72
   4  -3   3    6.15    0.71
  -3   2  -3   57.72    3.28
  -3   2  -3   63.90    2.93
  -3   2  -3   61.41    2.95
  -3   2  -3   60.91    3.00
   3  -2   3   60.96    2.45
   3  -2   3   64.49    2.71
   3  -2   3   62.01    3.24
   3  -2   3   60.44    2.66
  -2   1  -3   35.27    1.81
  -2   1  -3   37.92    2.06
  -2   1  -3   36.94    1.90
  -2   1  -3   35.26    1.84
   2  -1   3   38.96    1.98
   2  -1   3   41.41    1.67
   2  -1   3   37.53    1.57
   2  -1   3   36.97    1.53
   2  -1   3   38.61    1.66
  -1   0  -3   40.70    1.90
  -1   0  -3   40.11    1.90
  -1   0  -3   40.51    1.99
  -1   0  -3   40.75    2.15
  -1   0  -3   40.35    2.69
   1   0   3   45.74    1.91
   1   0   3   44.53    1.65
   1   0   3   44.80    1.67
   1   0   3   44.35    1.64
   1   0   3   43.91    1.67
   0  -1  -3   33.20    1.55
   0  -1  -3   36.25    1.67
   0  -1  -3   36.54    1.79
   0  -1  -3   32.63    1.56
   0  -1  -3   37.43    2.23
   0  -1  -3   33.04    1.59
   0  -1  -3   35.06    1.53
   0   1   3   34.41    1.34
   0   1   3   30.43    1.69
   0   1   3   32.87    1.50
   0   1   3   34.40    1.34
   0   1   3   28.58    1.57
   1  -2  -3  170.26    6.57
   1  -2  -3  169.67    6.34
   1  -2  -3  155.59    6.80
   1  -2  -3  157.74    6.07
   1  -2  -3  171.53    6.59
   1  -2  -3  161.54    6.29
  -1   2   3  164.56    5.49
  -1   2   3  164.90    7.40
  -1   2   3  155.34    6.48
  -1   2   3  158.02    6.82
  -1   2   3  146.16    8.79
  -1   2   3  179.96    6.34
  -1   2   3  168.12    5.42
   2  -3  -3   35.74    1.77
   2  -3  -3   31.50    1.77
   2  -3  -3   34.45    1.78
   2  -3  -3   35.14    1.83
  -2   3   3   33.99    1.82
  -2   3   3   35.77    2.08
  -2   3   3   36.16    1.72
  -2   3   3   29.12    1.67
  -2   3   3   34.48    1.84
   3  -4  -3   32.31    1.96
   3  -4  -3   34.03    1.97
   3  -4  -3   31.25    1.88
   3  -4  -3   33.06    1.98
  -3   4   3   33.71    1.88
  -3   4   3   33.65    2.07
  -3   4   3   34.64    2.06
  -3   4   3   35.36    1.91
   4  -5  -3   18.25    1.56
  -4   5   3   22.70    1.45
  -4   5   3   21.87    1.61
  -4   5   3   21.33    1.71
   5  -6  -3    6.50    0.44
   5  -6  -3    6.96    0.43
   5  -6  -3    6.57    0.42
   5  -6  -3    6.89    0.43
   5  -6  -3    6.93    0.50
   5  -6  -3    6.89    0.43
   5  -6  -3    7.32    0.51
  -5   6   3    6.90    0.65
  -5   6   3    7.32    0.47
  -5   6   3    7.34    0.57
  -5   6   3    6.74    0.55
   6  -7  -3    4.83    0.31
   6  -7  -3    4.82    0.27
   6  -7  -3    4.98    0.27
   6  -7  -3    5.04    0.29
  -6   7   3    4.29    0.33
  -6   7   3    4.18    0.26
  -6   7   3    4.21    0.33
  -6   6  -3    6.26    0.37
  -6   6  -3    5.23    0.39
  -6   6  -3    5.63    0.39
  -6   6  -3    5.88    0.39
   6  -6   3    5.45    0.30
   6  -6   3    5.00    0.33
   6  -6   3    5.09    0.33
   6  -6   3    5.04    0.34
  -5   5  -3   20.81    1.02
  -5   5  -3   20.22    0.95
  -5   5  -3   20.58    1.01
  -5   5  -3   20.06    0.97
   5  -5   3   21.17    0.99
   5  -5   3   21.33    0.87
   5  -5   3   20.99    0.91
   5  -5   3   20.75    0.94
   5  -5   3   20.39    0.93
   5  -5   3   20.86    0.97
  -4   4  -3    4.12    0.68
  -4   4  -3    5.55    0.76
   4  -4   3    6.54    0.75
   4  -4   3    6.70    0.78
  -3   3  -3   78.26    3.74
  -3   3  -3   77.03    3.65
   3  -3   3   83.29    4.14
   3  -3   3   83.51    3.34
   3  -3   3   84.28    3.45
  -2   2  -3   65.59    3.10
  -2   2  -3   63.82    2.71
  -2   2  -3   66.15    2.88
  -2   2  -3   69.56    2.99
  -2   2  -3   71.23    2.86
  -2   2  -3   68.43    3.23
   2  -2   3   66.81    2.69
   2  -2   3   63.59    2.64
   2  -2   3   62.61    3.15
   2  -2   3   63.54    2.45
   2  -2   3   67.61    2.63
   2  -2   3   60.91    2.57
  -1   1  -3   92.59    5.07
  -1   1  -3   75.53    3.50
  -1   1  -3   91.44    3.75
  -1   1  -3   95.53    4.09
  -1   1  -3   86.41    3.57
   1  -1   3   93.30    3.89
   1  -1   3   94.39    3.13
   1  -1   3   93.11    3.14
   1  -1   3   96.22    3.23
   1  -1   3   82.05    5.03
   0   0  -3  147.88    7.74
   0   0  -3  142.18    6.37
   0   0  -3  151.17    5.94
   0   0   3  138.72    7.70
   0   0   3  147.42    5.92
   0   0   3  141.34    6.33
   1  -1  -3  572.45   22.09
   1  -1  -3  566.98   23.25
   1  -1  -3  562.69   19.14
   1  -1  -3  593.28   19.62
  -1   1   3  519.10   29.34
  -1   1   3  548.72   30.32
  -1   1   3  475.54   21.54
  -1   1   3  559.30   25.28
  -1   1   3  543.77   18.78
  -1   1   3  498.84   20.82
   2  -2  -3   63.22    3.04
   2  -2  -3   65.03    2.77
   2  -2  -3   61.39    2.72
   2  -2  -3   64.20    2.68
   2  -2  -3   61.80    2.53
   2  -2  -3   62.75    2.74
  -2   2   3   64.89    3.21
  -2   2   3   59.46    2.63
  -2   2   3   59.84    2.90
  -2   2   3   63.29    2.82
  -2   2   3   61.46    2.71
  -2   2   3   57.79    3.74
   3  -3  -3   33.27    1.85
   3  -3  -3   31.00    1.73
   3  -3  -3   31.15    1.87
   3  -3  -3   32.28    2.13
  -3   3   3   35.35    1.83
  -3   3   3   36.49    1.97
  -3   3   3   33.40    1.78
   4  -4  -3   22.24    1.52
   4  -4  -3   23.37    1.67
  -4   4   3   19.45    1.59
  -4   4   3   20.88    1.38
  -4   4   3   20.30    1.49
   5  -5  -3    2.81    0.32
   5  -5  -3    2.64    0.31
   5  -5  -3    2.72    0.28
   5  -5  -3    2.65    0.28
   5  -5  -3    3.22    0.29
   5  -5  -3    2.94    0.28
   5  -5  -3    2.93    0.26
  -5   5   3    3.05    0.37
  -5   5   3    3.26    0.39
  -5   5   3    3.26    0.33
  -5   5   3    3.05    0.42
   6  -6  -3    9.93    0.48
   6  -6  -3   10.06    0.54
   6  -6  -3   10.03    0.50
   6  -6  -3    9.94    0.48
   6  -6  -3   11.02    0.57
  -6   6   3    9.59    0.58
  -6   6   3    9.01    0.57
  -6   6   3    9.87    0.51
  -6   7  -3    7.31    0.44
  -6   7  -3    7.40    0.43
  -6   7  -3    7.28    0.43
   6  -7   3    7.62    0.40
   6  -7   3    7.97    0.36
   6  -7   3    7.53    0.40
   6  -7   3    7.05    0.37
  -5   6  -3   10.27    0.60
  -5   6  -3   10.61    0.66
  -5   6  -3   10.54    0.67
  -5   6  -3    9.56    0.64
  -5   6  -3   10.45    0.89
   5  -6   3   11.00    0.61
   5  -6   3   11.03    0.55
   5  -6   3   11.15    0.64
   5  -6   3   10.50    0.63
   5  -6   3   12.20    0.62
   5  -6   3   11.26    0.53
   5  -6   3   11.05    0.60
   5  -6   3   10.85    0.59
   5  -6   3   10.34    0.64
  -4   5  -3   11.55    1.14
  -4   5  -3   11.98    0.96
  -4   5  -3   11.94    1.18
   4  -5   3   13.96    1.23
   4  -5   3   13.54    1.17
  -3   4  -3   55.82    2.63
  -3   4  -3   50.63    2.76
  -3   4  -3   51.65    2.44
  -3   4  -3   53.36    2.70
   3  -4   3   52.26    2.43
   3  -4   3   51.19    2.49
   3  -4   3   49.60    2.42
   3  -4   3   51.50    2.38
  -2   3  -3   91.62    3.75
  -2   3  -3   96.58    4.22
  -2   3  -3   95.92    4.06
  -2   3  -3   98.99    3.91
   2  -3   3   86.99    3.31
   2  -3   3   95.06    3.71
   2  -3   3   92.55    3.76
   2  -3   3   94.29    3.67
   2  -3   3   91.43    4.35
   2  -3   3   94.01    3.56
  -1   2  -3   27.39    1.27
  -1   2  -3   24.04    1.30
  -1   2  -3   22.31    1.17
  -1   2  -3   24.52    1.20
  -1   2  -3   25.42    1.69
  -1   2  -3   23.79    1.26
   1  -2   3   27.47    1.17
   1  -2   3   25.48    1.15
   1  -2   3   25.22    1.69
   1  -2   3   28.05    1.20
   1  -2   3   26.62    1.38
   1  -2   3   26.61    1.08
   1  -2   3   26.62    1.15
   0   1  -3  589.99   24.48
   0   1  -3  597.13   31.18
   0  -1   3  580.35   24.68
   0  -1   3  565.21   31.20
   1   0  -3  185.67    7.39
   1   0  -3  174.08    6.44
  -1   0   3  172.81    7.75
  -1   0   3  166.97    6.64
  -1   0   3  186.14    9.17
  -1   0   3  169.73    9.19
   2  -1  -3   44.86    1.80
   2  -1  -3   40.04    1.89
   2  -1  -3   43.43    2.17
   2  -1  -3   41.21    1.79
   2  -1  -3   43.33    1.90
  -2   1   3   40.04    1.90
  -2   1   3   38.49    2.18
  -2   1   3   40.63    1.61
  -2   1   3   39.41    1.93
  -2   1   3   39.59    1.77
  -2   1   3   38.68    2.48
   3  -2  -3   41.05    2.08
   3  -2  -3   40.30    1.95
   3  -2  -3   39.35    2.34
  -3   2   3   36.29    1.89
  -3   2   3   40.54    2.02
  -3   2   3   36.63    2.08
   4  -3  -3   18.11    1.40
   4  -3  -3   19.08    1.38
  -4   3   3   16.72    1.40
   5  -4  -3   22.50    0.97
   5  -4  -3   23.13    1.10
   5  -4  -3   22.41    1.02
   5  -4  -3   21.50    1.08
   5  -4  -3   23.34    1.00
   5  -4  -3   22.42    0.92
   5  -4  -3   22.99    1.01
  -5   4   3   24.69    1.21
  -5   4   3   24.77    1.08
  -5   4   3   25.30    1.07
  -5   4   3   25.55    1.23
   6  -5  -3   16.36    0.79
   6  -5  -3   16.47    0.70
   6  -5  -3   18.79    0.85
   6  -5  -3   16.30    0.71
   6  -5  -3   15.76    0.71
   6  -5  -3   15.62    0.63
  -6   5   3   14.28    0.72
  -6   5   3   15.46    0.72
  -6   5   3   14.78    0.83
  -6   8  -3    3.88    0.27
  -6   8  -3    3.47    0.28
  -6   8  -3    3.73    0.26
   6  -8   3    4.51    0.26
   6  -8   3    4.72    0.28
   6  -8   3    4.52    0.26
   6  -8   3    4.67    0.23
  -5   7  -3    3.66    0.36
  -5   7  -3    3.77    0.49
  -5   7  -3    3.50    0.36
  -5   7  -3    3.62    0.35
   5  -7   3    3.76    0.30
   5  -7   3    3.61    0.31
   5  -7   3    3.47    0.27
   5  -7   3    3.60    0.35
   5  -7   3    4.13    0.31
   5  -7   3    4.10    0.33
   5  -7   3    3.65    0.29
   5  -7   3    3.78    0.34
   5  -7   3    3.65    0.33
  -4   6  -3   23.22    1.48
  -4   6  -3   20.67    1.68
  -4   6  -3   20.68    1.60
   4  -6   3   20.68    1.50
   4  -6   3   22.13    1.59
  -3   5  -3   11.38    0.97
  -3   5  -3   11.15    0.99
  -3   5  -3   11.64    1.04
  -3   5  -3   11.44    0.91
   3  -5   3    9.60    0.90
   3  -5   3   10.10    0.90
   3  -5   3    9.50    0.87
   3  -5   3   10.49    0.88
  -2   4  -3   99.91    4.41
  -2   4  -3   95.21    4.08
  -2   4  -3   95.44    4.25
   2  -4   3   98.68    3.95
   2  -4   3   96.50    4.00
   2  -4   3   97.38    4.63
   2  -4   3   97.22    4.23
   2  -4   3   98.93    3.72
   2  -4   3   97.08    3.85
  -1   3  -3   23.50    1.09
  -1   3  -3   22.64    1.51
  -1   3  -3   22.66    1.20
  -1   3  -3   21.33    1.13
   1  -3   3   21.97    1.08
   1  -3   3   23.27    1.32
   1  -3   3   21.16    0.97
   1  -3   3   20.20    0.93
   1  -3   3   21.91    1.06
   1  -3   3   21.15    1.11
   1  -3   3   21.57    1.08
   1  -3   3   19.48    1.14
   0   2  -3    4.30    0.33
   0   2  -3    3.89    0.38
   0   2  -3    4.25    0.37
   0   2  -3    3.74    0.34
   0  -2   3    4.85    0.35
   0  -2   3    3.81    0.31
   0  -2   3    4.51    0.36
   0  -2   3    4.01    0.32
   0  -2   3    4.11    0.33
   0  -2   3    4.57    0.40
   0  -2   3    4.84    0.35
   0  -2   3    4.72    0.35
   1   1  -3   37.52    1.53
   1   1  -3   34.63    1.64
   1   1  -3   35.39    1.73
   1   1  -3   33.91    1.45
  -1  -1   3   34.20    1.35
  -1  -1   3   29.67    1.48
  -1  -1   3   33.45    1.40
  -1  -1   3   30.58    1.31
  -1  -1   3   36.16    1.66
  -1  -1   3   34.18    1.36
  -1  -1   3   28.85    1.32
   2   0  -3    6.26    0.55
   2   0  -3    7.00    0.65
   2   0  -3    7.06    0.51
   2   0  -3    6.41    0.57
   2   0  -3    6.70    0.54
   2   0  -3    6.95    0.47
  -2   0   3    5.70    0.44
  -2   0   3    5.69    0.41
  -2   0   3    5.12    0.43
  -2   0   3    5.01    0.48
  -2   0   3    5.14    0.56
  -2   0   3    5.64    0.51
  -2   0   3    5.31    0.43
   3  -1  -3   13.25    0.98
   3  -1  -3   13.93    0.97
   3  -1  -3   14.17    1.18
   3  -1  -3   13.05    0.87
  -3   1   3   11.86    0.92
  -3   1   3   12.46    1.11
  -3   1   3   11.86    0.96
   4  -2  -3   17.45    1.36
   4  -2  -3   17.77    1.34
  -4   2   3   19.77    1.46
  -4   2   3   20.91    1.42
   5  -3  -3    6.80    0.42
   5  -3  -3    6.30    0.49
   5  -3  -3    6.08    0.43
   5  -3  -3    6.28    0.44
   5  -3  -3    6.29    0.42
  -5   3   3    8.31    0.53
  -5   3   3    7.39    0.51
  -5   3   3    7.93    0.60
   6  -4  -3   14.62    0.66
   6  -4  -3   14.56    0.69
   6  -4  -3   15.02    0.69
   6  -4  -3   14.37    0.62
  -6   4   3   14.33    0.80
  -6   4   3   14.02    0.70
  -6   4   3   13.62    0.70
   7  -5  -3    8.20    0.35
  -7   5   3    7.94    0.36
  -5   8  -3    2.25    0.34
  -5   8  -3    2.30    0.26
  -5   8  -3    2.38    0.27
  -5   8  -3    2.45    0.37
   5  -8   3    2.22    0.21
   5  -8   3    2.08    0.23
   5  -8   3    2.25    0.25
   5  -8   3    2.17    0.20
   5  -8   3    2.50    0.22
   5  -8   3    2.32    0.26
   5  -8   3    2.17    0.23
   5  -8   3    2.22    0.22
   5  -8   3    2.14    0.23
  -4   7  -3   42.85    2.62
  -4   7  -3   45.17    2.52
  -4   7  -3   40.55    1.69
   4  -7   3   42.19    1.64
   4  -7   3   42.29    1.78
   4  -7   3   43.69    1.59
   4  -7   3   42.29    1.49
   4  -7   3   43.46    1.80
   4  -7   3   43.43    1.63
   4  -7   3   43.50    1.62
   4  -7   3   42.33    1.50
   4  -7   3   43.21    1.69
   4  -7   3   42.76    1.48
   4  -7   3   41.17    1.65
   4  -7   3   43.45    1.66
  -3   6  -3   24.85    1.67
  -3   6  -3   25.63    1.52
  -3   6  -3   24.04    1.63
  -3   6  -3   24.46    1.72
   3  -6   3   23.13    1.57
   3  -6   3   23.95    1.68
   3  -6   3   23.10    1.56
   3  -6   3   23.92    1.59
  -2   5  -3   82.86    3.47
  -2   5  -3   77.26    3.63
  -2   5  -3   77.18    3.63
   2  -5   3   77.03    3.62
   2  -5   3   77.44    3.43
   2  -5   3   77.59    3.29
   2  -5   3   77.75    3.15
   2  -5   3   76.63    3.37
  -1   4  -3   61.03    3.73
  -1   4  -3   63.26    2.78
  -1   4  -3   61.62    2.64
  -1   4  -3   58.71    2.77
   1  -4   3   62.68    2.55
   1  -4   3   57.89    2.31
   1  -4   3   66.90    2.71
   1  -4   3   63.46    2.47
   1  -4   3   67.06    3.10
   1  -4   3   61.05    2.80
   1  -4   3   61.58    2.61
   0   3  -3   26.02    1.19
   0   3  -3   24.77    1.16
   0   3  -3   24.64    1.35
   0   3  -3   25.01    1.50
   0   3  -3   26.40    1.12
   0   3  -3   26.66    1.55
   0  -3   3   23.18    1.07
   0  -3   3   22.77    1.14
   0  -3   3   22.20    1.47
   0  -3   3   21.33    1.08
   0  -3   3   23.51    1.12
   0  -3   3   22.20    1.06
   0  -3   3   22.47    1.32
   0  -3   3   20.39    1.02
   0  -3   3   22.59    1.13
   1   2  -3   66.13    3.15
   1   2  -3   68.27    2.63
   1   2  -3   68.00    2.95
   1   2  -3   64.41    2.70
  -1  -2   3   67.18    3.13
  -1  -2   3   71.70    2.49
  -1  -2   3   65.40    2.48
  -1  -2   3   63.56    2.60
  -1  -2   3   64.09    2.50
  -1  -2   3   65.50    2.76
  -1  -2   3   70.46    2.55
  -1  -2   3   65.62    2.55
   2   1  -3    8.77    0.69
   2   1  -3    9.11    0.63
   2   1  -3    8.86    0.83
   2   1  -3    9.61    0.71
   2   1  -3    9.63    0.74
  -2  -1   3    9.60    0.64
  -2  -1   3    9.92    0.79
  -2  -1   3   10.26    0.65
  -2  -1   3    9.72    0.65
  -2  -1   3    9.33    0.61
  -2  -1   3    9.42    0.71
  -2  -1   3    9.99    0.71
   3   0  -3   14.27    0.99
   3   0  -3   14.28    0.90
   3   0  -3   13.69    1.17
   3   0  -3   14.79    0.99
  -3   0   3   13.08    0.84
  -3   0   3   11.02    0.94
  -3   0   3   13.43    1.13
  -3   0   3   13.49    1.00
   4  -1  -3    9.97    0.98
  -4   1   3   10.84    1.00
  -4   1   3   12.12    1.11
   5  -2  -3    7.71    0.48
   5  -2  -3    7.58    0.95
   6  -3  -3   15.54    0.72
   6  -3  -3   14.44    0.64
   6  -3  -3   15.69    0.70
   6  -3  -3   15.46    0.72
  -6   3   3   14.56    0.73
  -6   3   3   15.63    0.73
  -6   3   3   14.63    0.75
  -6   3   3   15.38    0.82
   7  -4  -3    6.53    0.30
   7  -4  -3    6.17    0.31
  -7   4   3    5.83    0.31
  -7   4   3    5.66    0.31
  -5   9  -3    2.36    0.22
  -5   9  -3    2.25    0.22
  -5   9  -3    2.42    0.32
   5  -9   3    1.87    0.21
   5  -9   3    1.85    0.16
   5  -9   3    1.76    0.18
   5  -9   3    1.98    0.17
   5  -9   3    1.76    0.20
   5  -9   3    1.67    0.18
   5  -9   3    1.81    0.18
   5  -9   3    1.82    0.19
   5  -9   3    1.97    0.18
   5  -9   3    1.79    0.18
   5  -9   3    1.89    0.17
  -4   8  -3   19.02    1.39
  -4   8  -3   20.80    1.36
   4  -8   3   20.18    0.89
   4  -8   3   19.20    0.98
   4  -8   3   19.11    0.90
   4  -8   3   18.74    0.82
   4  -8   3   18.20    0.85
   4  -8   3   19.00    0.98
   4  -8   3   19.79    0.81
   4  -8   3   18.43    0.88
   4  -8   3   20.05    0.90
   4  -8   3   20.42    0.82
   4  -8   3   19.34    0.91
  -3   7  -3    1.49    0.40
  -3   7  -3    1.21    0.40
  -3   7  -3    1.77    0.49
  -3   7  -3    2.05    0.56
   3  -7   3    0.98    0.37
   3  -7   3    0.98    0.40
   3  -7   3    0.94    0.37
   3  -7   3    0.98    0.38
  -2   6  -3   56.04    2.78
  -2   6  -3   51.26    2.67
  -2   6  -3   54.51    2.87
   2  -6   3   57.13    2.91
   2  -6   3   57.14    2.63
   2  -6   3   59.37    2.73
   2  -6   3   54.13    2.73
  -1   5  -3   12.98    0.78
  -1   5  -3   12.78    0.84
  -1   5  -3   11.39    0.89
   1  -5   3   13.20    0.95
   1  -5   3   12.62    0.87
   1  -5   3   12.42    1.03
   1  -5   3   12.13    0.85
   1  -5   3   12.62    0.88
   1  -5   3   12.62    0.90
   1  -5   3   12.65    0.83
   0   4  -3   18.12    1.22
   0   4  -3   17.92    0.86
   0   4  -3   18.66    1.03
   0   4  -3   18.03    1.00
   0  -4   3   17.66    0.92
   0  -4   3   19.15    0.97
   0  -4   3   17.42    1.03
   0  -4   3   17.37    1.16
   0  -4   3   18.72    1.02
   0  -4   3   18.57    1.03
   0  -4   3   17.27    0.94
   0  -4   3   17.62    0.98
   0  -4   3   19.46    1.00
   1   3  -3   39.89    2.22
   1   3  -3   39.90    1.85
   1   3  -3   41.44    1.92
   1   3  -3   43.10    1.91
  -1  -3   3   43.64    1.82
  -1  -3   3   41.00    1.93
  -1  -3   3   40.66    1.79
  -1  -3   3   42.06    2.18
  -1  -3   3   42.37    1.77
  -1  -3   3   41.42    1.79
  -1  -3   3   43.43    1.80
  -1  -3   3   42.24    1.76
   2   2  -3  103.10    4.05
   2   2  -3  113.00    4.28
   2   2  -3  110.05    4.86
   2   2  -3  117.40    4.38
   2   2  -3  113.84    5.15
  -2  -2   3  108.98    4.61
  -2  -2   3  113.02    4.10
  -2  -2   3  107.98    4.56
  -2  -2   3  112.00    4.04
  -2  -2   3  103.18    3.96
  -2  -2   3  111.30    4.03
  -2  -2   3  102.60    5.20
   3   1  -3   20.17    1.24
   3   1  -3   20.69    1.36
   3   1  -3   21.14    1.47
   3   1  -3   19.29    1.57
  -3  -1   3   23.91    1.22
  -3  -1   3   21.84    1.61
  -3  -1   3   23.86    1.46
  -3  -1   3   23.58    1.28
  -3  -1   3   23.85    1.25
  -3  -1   3   23.25    1.43
   4   0  -3    5.35    0.70
   4   0  -3    5.92    0.67
  -4   0   3    5.62    0.74
  -4   0   3    6.13    0.76
   5  -1  -3   15.78    1.46
   5  -1  -3   16.16    0.75
   5  -1  -3   16.50    0.81
  -5   1   3   18.46    0.82
  -5   1   3   19.14    0.88
  -5   1   3   19.73    1.60
   6  -2  -3    4.19    0.34
   6  -2  -3    4.26    0.31
   6  -2  -3    3.57    0.30
  -6   2   3    5.38    0.35
  -6   2   3    4.98    0.37
  -6   2   3    5.11    0.37
  -6   2   3    4.86    0.37
   7  -3  -3   11.53    0.45
   7  -3  -3   11.94    0.51
   7  -3  -3   12.61    0.50
  -7   3   3   11.96    0.53
  -7   3   3   12.98    0.53
  -7   3   3   11.80    0.51
   5 -10   3    3.14    0.19
  -4   9  -3    0.34    0.18
  -4   9  -3    0.42    0.22
   4  -9   3    0.64    0.15
   4  -9   3    0.51    0.15
   4  -9   3    0.57    0.13
   4  -9   3    0.57    0.12
   4  -9   3    0.51    0.15
   4  -9   3    0.40    0.11
   4  -9   3    0.61    0.14
   4  -9   3    0.52    0.13
   4  -9   3    0.62    0.15
   4  -9   3    0.55    0.13
   3  -8   3   41.39    1.74
   3  -8   3   41.30    1.48
   3  -8   3   40.54    1.44
   3  -8   3   40.05    1.71
   3  -8   3   40.81    1.57
   3  -8   3   40.36    1.62
   3  -8   3   41.88    1.56
   3  -8   3   39.78    1.58
   3  -8   3   39.95    1.51
   3  -8   3   41.64    1.43
  -2   7  -3   13.61    1.06
  -2   7  -3   13.08    1.22
   2  -7   3   15.63    1.24
   2  -7   3   15.51    1.19
   2  -7   3   16.09    1.31
   2  -7   3   16.83    1.24
  -1   6  -3   14.12    1.06
  -1   6  -3   13.63    0.82
   1  -6   3   12.37    0.93
   1  -6   3   12.19    1.01
   1  -6   3   11.87    0.97
   1  -6   3   13.13    0.98
   0   5  -3   20.64    1.45
   0   5  -3   20.93    1.17
   0   5  -3   20.82    0.95
   0  -5   3   20.56    1.17
   0  -5   3   19.70    1.18
   0  -5   3   19.81    1.13
   0  -5   3   20.32    1.14
   0  -5   3   19.44    1.35
   0  -5   3   19.76    1.10
   1   4  -3   27.30    1.44
   1   4  -3   25.18    1.70
   1   4  -3   29.17    1.48
   1   4  -3   26.52    1.33
  -1  -4   3   28.12    1.38
  -1  -4   3   26.86    1.36
  -1  -4   3   26.55    1.39
  -1  -4   3   27.11    1.39
  -1  -4   3   26.97    1.34
  -1  -4   3   27.57    1.49
  -1  -4   3   27.85    1.38
   2   3  -3  102.37    3.94
   2   3  -3   98.78    4.52
   2   3  -3  102.72    4.09
   2   3  -3   98.01    4.89
  -2  -3   3  107.99    3.89
  -2  -3   3  101.24    4.36
  -2  -3   3  102.12    4.43
  -2  -3   3   99.43    3.88
  -2  -3   3  104.26    3.92
  -2  -3   3   97.94    3.91
   3   2  -3    5.31    0.61
   3   2  -3    4.71    0.63
   3   2  -3    5.33    0.66
  -3  -2   3    5.93    0.62
  -3  -2   3    6.62    0.72
  -3  -2   3    6.85    0.74
  -3  -2   3    5.79    0.59
  -3  -2   3    6.15    0.63
  -3  -2   3    6.09    0.62
   4   1  -3    7.80    0.64
   4   1  -3    7.27    0.85
   4   1  -3    8.48    0.84
  -4  -1   3    8.37    0.93
  -4  -1   3    8.20    0.94
   5   0  -3    3.22    0.32
   5   0  -3    3.14    0.29
   5   0  -3    3.07    0.28
   5   0  -3    3.21    0.30
   5   0  -3    3.11    0.41
  -5   0   3    4.12    0.36
  -5   0   3    4.21    0.34
  -5   0   3    4.33    0.37
  -5   0   3    4.15    0.34
  -5   0   3    3.99    0.34
  -5   0   3    4.37    0.37
  -5   0   3    4.19    0.35
  -5   0   3    4.17    0.34
  -5   0   3    4.28    0.37
   6  -1  -3    9.42    0.47
   6  -1  -3    8.36    0.47
   6  -1  -3    8.19    0.48
   6  -1  -3    9.77    0.48
  -6   1   3    9.16    0.49
  -6   1   3    8.67    0.52
  -6   1   3    8.36    0.48
  -6   1   3    8.69    0.51
  -6   1   3    9.36    0.51
  -6   1   3    8.80    0.54
   7  -2  -3   19.55    0.74
   7  -2  -3   19.43    0.67
   7  -2  -3   20.05    0.71
  -7   2   3   19.33    0.71
  -7   2   3   19.28    0.76
  -7   2   3   19.54    0.76
  -4  10  -3    3.22    0.26
  -4  10  -3    3.17    0.38
  -4  10  -3    3.64    0.42
   4 -10   3    4.29    0.25
   4 -10   3    4.19    0.31
   4 -10   3    4.08    0.28
   4 -10   3    4.05    0.25
   4 -10   3    4.18    0.26
   4 -10   3    3.81    0.25
   4 -10   3    3.90    0.30
   4 -10   3    4.31    0.29
   4 -10   3    4.20    0.27
   4 -10   3    4.02    0.27
  -3   9  -3   11.14    0.81
   3  -9   3    8.78    0.59
   3  -9   3    9.21    0.53
   3  -9   3    9.64    0.50
   3  -9   3    9.37    0.49
   3  -9   3    9.56    0.56
   3  -9   3    9.65    0.54
   3  -9   3    9.70    0.58
   3  -9   3    9.07    0.51
   3  -9   3   10.29    0.57
   3  -9   3   10.12    0.63
  -2   8  -3   13.09    0.99
   2  -8   3   12.68    0.68
   2  -8   3   13.26    0.67
   2  -8   3   12.21    0.75
   2  -8   3   12.31    0.64
   2  -8   3   13.24    0.64
   2  -8   3   12.99    0.70
  -1   7  -3   18.94    1.05
  -1   7  -3   18.73    1.38
   1  -7   3   17.92    1.33
   1  -7   3   17.45    1.36
   1  -7   3   17.72    1.28
   0  -6   3   18.60    1.16
   0  -6   3   17.98    1.13
   1   5  -3    2.68    0.44
   1   5  -3    2.49    0.28
  -1  -5   3    2.79    0.42
  -1  -5   3    2.74    0.41
  -1  -5   3    2.81    0.41
  -1  -5   3    2.87    0.40
  -1  -5   3    2.87    0.42
   2   4  -3    2.77    0.38
   2   4  -3    2.47    0.48
   2   4  -3    2.92    0.47
  -2  -4   3    2.41    0.44
  -2  -4   3    2.60    0.50
  -2  -4   3    2.70    0.53
  -2  -4   3    2.14    0.43
  -2  -4   3    2.75    0.43
   3   3  -3   15.68    1.12
   3   3  -3   15.87    1.24
   3   3  -3   16.02    1.27
   3   3  -3   16.70    1.23
  -3  -3   3   17.98    1.36
  -3  -3   3   18.91    1.25
  -3  -3   3   19.07    1.24
  -3  -3   3   17.01    1.21
  -3  -3   3   17.69    1.19
  -3  -3   3   17.49    1.35
   4   2  -3   27.37    1.54
   4   2  -3   26.31    1.87
   4   2  -3   26.19    1.55
   4   2  -3   27.57    1.55
   4   2  -3   27.86    1.78
  -4  -2   3   26.45    1.85
  -4  -2   3   24.08    1.58
  -4  -2   3   24.48    1.59
  -4  -2   3   23.92    1.59
  -4  -2   3   26.09    1.88
   5   1  -3   20.17    0.91
   5   1  -3   21.33    0.87
   5   1  -3   21.56    1.35
   5   1  -3   19.99    0.87
  -5  -1   3   21.27    0.96
  -5  -1   3   19.84    0.90
  -5  -1   3   21.39    0.97
  -5  -1   3   19.62    0.90
  -5  -1   3   19.69    0.95
  -5  -1   3   19.31    0.87
  -5  -1   3   20.39    0.89
  -5  -1   3   20.64    0.91
  -5  -1   3   20.03    0.94
   6   0  -3    2.42    0.23
   6   0  -3    2.58    0.23
   6   0  -3    2.44    0.24
   6   0  -3    2.51    0.25
   6   0  -3    2.50    0.23
  -6   0   3    2.99    0.26
  -6   0   3    2.92    0.26
  -6   0   3    2.83    0.26
  -6   0   3    2.72    0.28
  -6   0   3    2.90    0.28
  -6   0   3    2.95    0.28
  -6   0   3    2.85    0.28
   7  -1  -3   12.30    0.47
   7  -1  -3   12.87    0.53
   7  -1  -3   12.80    0.50
  -7   1   3   13.29    0.55
  -7   1   3   13.70    0.52
  -7   1   3   12.80    0.55
  -3  10  -3   11.48    0.77
   3 -10   3   10.51    0.48
   3 -10   3    9.97    0.58
   3 -10   3   10.59    0.48
   3 -10   3    9.80    0.51
   3 -10   3   10.16    0.53
   3 -10   3   10.06    0.56
   3 -10   3   10.32    0.49
   3 -10   3   10.35    0.51
   3 -10   3    9.90    0.54
   2  -9   3   15.31    0.69
   2  -9   3   15.37    0.66
   2  -9   3   15.42    0.73
   2  -9   3   14.89    0.75
   2  -9   3   15.18    0.77
   2  -9   3   14.89    0.82
   1   6  -3   40.34    1.83
   1   6  -3   44.27    2.11
  -1  -6   3   36.80    2.00
  -1  -6   3   36.95    2.00
  -1  -6   3   38.82    1.99
   2   5  -3    7.76    0.80
   2   5  -3    7.54    0.71
  -2  -5   3    9.44    0.95
  -2  -5   3    9.69    0.89
  -2  -5   3   10.56    0.92
  -2  -5   3    9.33    0.88
  -2  -5   3    9.24    0.86
   3   4  -3   46.88    2.60
   3   4  -3   47.37    2.33
   3   4  -3   47.44    2.45
  -3  -4   3   49.29    2.42
  -3  -4   3   44.69    2.65
  -3  -4   3   44.95    2.40
  -3  -4   3   49.03    2.46
   4   3  -3   15.14    1.19
   4   3  -3   15.99    1.19
   4   3  -3   16.95    1.08
   4   3  -3   16.62    1.32
   4   3  -3   15.17    1.34
  -4  -3   3   16.30    1.28
  -4  -3   3   14.87    1.26
  -4  -3   3   17.06    1.30
  -4  -3   3   17.36    1.49
   5   2  -3    4.86    0.35
   5   2  -3    4.57    0.34
   5   2  -3    4.75    0.48
   5   2  -3    4.65    0.37
   5   2  -3    4.63    0.51
  -5  -2   3    4.86    0.36
  -5  -2   3    4.99    0.40
  -5  -2   3    4.98    0.40
  -5  -2   3    4.43    0.36
  -5  -2   3    4.62    0.37
  -5  -2   3    4.76    0.37
  -5  -2   3    4.91    0.37
  -5  -2   3    4.88    0.35
  -5  -2   3    4.94    0.37
  -5  -2   3    5.16    0.39
  -5  -2   3    4.92    0.39
  -5  -2   3    4.56    0.38
   6   1  -3   11.70    0.53
   6   1  -3   10.46    0.55
   6   1  -3   11.18    0.52
   6   1  -3   11.48    0.56
   6   1  -3   11.47    0.52
  -6  -1   3   11.94    0.60
  -6  -1   3   11.99    0.56
  -6  -1   3   11.65    0.57
  -6  -1   3   11.29    0.59
  -6  -1   3   11.67    0.60
  -6  -1   3   11.42    0.59
  -6  -1   3   12.34    0.57
  -7   0   3    0.92    0.12
   3 -11   3   16.22    0.58
   3 -11   3   15.89    0.56
   3 -11   3   16.95    0.64
   3 -11   3   15.59    0.61
   3 -11   3   13.57    0.65
   3 -11   3   16.32    0.62
   2 -10   3    7.26    0.44
   2 -10   3    7.58    0.40
   2 -10   3    7.01    0.42
   2 -10   3    6.71    0.40
   2   6  -3   14.08    1.15
   2   6  -3   15.94    1.18
   2   6  -3   14.65    1.01
  -2  -6   3   17.65    1.28
  -2  -6   3   15.71    1.23
  -2  -6   3   16.33    1.30
   3   5  -3   28.80    1.74
   3   5  -3   30.69    1.88
   3   5  -3   30.08    1.85
  -3  -5   3   30.57    1.90
  -3  -5   3   29.04    1.85
  -3  -5   3   30.54    2.10
   4   4  -3   20.59    1.39
  -4  -4   3   23.26    1.15
  -4  -4   3   23.32    1.01
  -4  -4   3   24.00    1.02
  -4  -4   3   23.30    1.02
  -4  -4   3   24.41    0.99
  -4  -4   3   22.73    1.08
  -4  -4   3   23.31    0.93
  -4  -4   3   24.68    1.03
  -4  -4   3   22.66    0.96
  -4  -4   3   23.82    1.00
  -4  -4   3   25.05    1.06
  -4  -4   3   23.58    0.96
  -4  -4   3   24.14    1.06
   5   3  -3    0.91    0.21
   5   3  -3    0.74    0.16
   5   3  -3    0.83    0.25
  -5  -3   3    0.89    0.19
  -5  -3   3    0.63    0.17
  -5  -3   3    0.76    0.16
  -5  -3   3    0.83    0.17
  -5  -3   3    1.10    0.20
  -5  -3   3    0.83    0.19
  -5  -3   3    0.99    0.20
  -5  -3   3    0.67    0.16
  -5  -3   3    0.85    0.18
  -5  -3   3    0.50    0.14
  -5  -3   3    0.89    0.18
  -5  -3   3    1.11    0.23
  -5  -3   3    0.83    0.17
   6   2  -3   13.54    0.57
   6   2  -3   13.71    0.53
   6   2  -3   13.14    0.53
   6   2  -3   12.93    0.53
   6   2  -3   12.42    0.56
  -6  -2   3   11.75    0.56
  -6  -2   3   12.22    0.56
  -6  -2   3   12.32    0.59
  -6  -2   3   12.17    0.57
  -6  -2   3   12.55    0.55
  -6  -2   3   11.97    0.59
  -6  -2   3   11.58    0.57
  -6  -2   3   11.67    0.56
  -6  -2   3   11.89    0.55
  -2  -7   3    8.30    0.55
  -2  -7   3    8.66    0.60
  -2  -7   3    8.74    0.52
  -3  -6   3   13.70    0.64
  -3  -6   3   13.64    0.67
  -3  -6   3   13.49    0.70
  -3  -6   3   13.04    0.74
  -3  -6   3   13.19    0.64
  -3  -6   3   13.73    0.81
  -3  -6   3   13.35    0.69
  -3  -6   3   13.63    0.71
  -3  -6   3   13.38    0.69
   4   5  -3    1.93    0.29
  -4  -5   3    1.97    0.23
  -4  -5   3    1.90    0.24
  -4  -5   3    1.99    0.22
  -4  -5   3    1.84    0.22
  -4  -5   3    1.85    0.23
  -4  -5   3    1.91    0.25
  -4  -5   3    2.06    0.26
  -4  -5   3    2.01    0.24
  -4  -5   3    1.94    0.23
  -4  -5   3    1.93    0.24
  -4  -5   3    1.99    0.28
   5   4  -3    0.52    0.18
   5   4  -3    0.67    0.14
   5   4  -3    0.66    0.14
   5   4  -3    0.35    0.16
  -5  -4   3    0.58    0.13
  -5  -4   3    0.65    0.16
  -5  -4   3    0.79    0.15
  -5  -4   3    0.57    0.14
  -5  -4   3    0.66    0.15
  -5  -4   3    0.67    0.15
  -5  -4   3    0.44    0.12
  -5  -4   3    0.68    0.14
  -5  -4   3    0.61    0.14
  -5  -4   3    0.63    0.15
  -5  -4   3    0.78    0.17
  -5  -4   3    0.60    0.13
  -5  -4   3    0.67    0.15
   6   3  -3   10.95    0.68
   6   3  -3   12.02    0.46
   6   3  -3   11.00    0.49
   6   3  -3   11.98    0.46
   6   3  -3   11.75    0.48
  -6  -3   3   11.77    0.52
  -6  -3   3   10.93    0.50
  -6  -3   3   10.95    0.49
  -6  -3   3   11.46    0.45
  -6  -3   3   11.13    0.48
  -6  -3   3   11.59    0.49
  -6  -3   3   11.11    0.48
  -6  -3   3   11.47    0.48
  -3  -7   3   15.96    0.68
  -3  -7   3   15.32    0.69
  -3  -7   3   16.13    0.73
  -3  -7   3   16.45    0.85
  -3  -7   3   16.04    0.72
  -3  -7   3   15.98    0.67
  -3  -7   3   15.71    0.78
  -3  -7   3   15.47    0.72
   4   6  -3    2.51    0.32
  -4  -6   3    2.88    0.28
  -4  -6   3    3.26    0.28
  -4  -6   3    3.37    0.32
  -4  -6   3    3.44    0.27
  -4  -6   3    3.36    0.25
  -4  -6   3    3.41    0.29
  -4  -6   3    3.37    0.27
  -4  -6   3    3.50    0.26
  -4  -6   3    3.57    0.28
  -4  -6   3    3.38    0.28
   5   5  -3    5.28    0.45
   5   5  -3    5.85    0.30
   5   5  -3    5.06    0.46
  -5  -5   3    6.52    0.33
  -5  -5   3    6.03    0.33
  -5  -5   3    5.89    0.36
  -5  -5   3    6.17    0.32
  -5  -5   3    6.33    0.38
  -5  -5   3    6.33    0.35
  -5  -5   3    6.08    0.34
  -5  -5   3    6.17    0.40
  -5  -5   3    5.78    0.32
  -5  -5   3    6.43    0.34
  -5  -5   3    5.82    0.34
  -3  -8   3    7.83    0.39
  -3  -8   3    7.75    0.37
  -3  -8   3    7.79    0.43
  -3  -8   3    7.78    0.46
  -4  -7   3   17.11    0.72
  -4  -7   3   16.69    0.66
  -4  -7   3   16.39    0.64
  -4  -7   3   16.31    0.62
  -4  -7   3   17.19    0.62
  -4  -7   3   17.02    0.66
  -4  -7   3   16.92    0.63
  -4  -7   3   16.82    0.77
  -4  -5  -4    3.21    0.23
  -4  -5  -4    2.99    0.22
  -4  -5  -4    3.13    0.21
  -4  -5  -4    3.09    0.24
  -4  -5  -4    3.29    0.21
  -4  -5  -4    3.13    0.21
  -4  -5  -4    3.10    0.24
  -4  -5  -4    3.01    0.23
  -4  -5  -4    3.17    0.23
  -4  -5  -4    3.07    0.26
   4   5   4    3.22    0.23
   4   5   4    3.55    0.32
  -3  -6  -4    2.98    0.24
  -3  -6  -4    2.82    0.24
  -3  -6  -4    2.84    0.22
  -3  -6  -4    3.08    0.23
  -3  -6  -4    3.07    0.23
  -3  -6  -4    3.06    0.25
  -3  -6  -4    3.02    0.26
  -3  -6  -4    2.98    0.28
  -3  -6  -4    3.10    0.24
   3   6   4    2.71    0.30
   3   6   4    2.27    0.29
  -2  -7  -4    4.18    0.31
  -2  -7  -4    4.07    0.27
  -2  -7  -4    4.08    0.30
  -2  -7  -4    3.85    0.29
  -2  -7  -4    4.09    0.27
  -2  -7  -4    4.22    0.30
  -2  -7  -4    3.93    0.28
  -2  -7  -4    3.82    0.27
   2   7   4    3.55    0.36
  -1  -8  -4   10.69    0.48
  -1  -8  -4   10.70    0.51
  -1  -8  -4   10.52    0.50
  -1  -8  -4   10.95    0.46
  -1  -8  -4   10.26    0.51
  -1  -8  -4   10.69    0.47
  -1  -8  -4   10.62    0.53
  -1  -8  -4   10.65    0.51
   1   8   4   10.60    0.69
   0  -9  -4    3.12    0.20
   0  -9  -4    3.36    0.22
   0  -9  -4    3.12    0.20
   0  -9  -4    3.33    0.23
   0  -9  -4    3.30    0.21
   0  -9  -4    3.11    0.21
   0  -9  -4    3.07    0.22
   0  -9  -4    3.10    0.22
  -5  -3  -4    0.82    0.14
  -5  -3  -4    0.71    0.12
  -5  -3  -4    1.08    0.13
  -5  -3  -4    0.91    0.12
  -5  -3  -4    0.78    0.12
  -5  -3  -4    0.75    0.14
  -5  -3  -4    0.85    0.14
   5   3   4    0.73    0.13
   5   3   4    0.55    0.11
   5   3   4    0.48    0.10
  -4  -4  -4    5.85    0.45
  -4  -4  -4    6.36    0.37
  -4  -4  -4    6.15    0.35
  -4  -4  -4    6.19    0.36
  -4  -4  -4    6.25    0.41
  -4  -4  -4    6.01    0.36
  -4  -4  -4    5.98    0.39
  -4  -4  -4    6.87    0.40
  -4  -4  -4    5.82    0.39
  -4  -4  -4    6.28    0.42
  -4  -4  -4    6.15    0.39
   4   4   4    6.59    0.54
   4   4   4    6.28    0.52
   4   4   4    6.04    0.39
  -3  -5  -4   14.21    0.66
  -3  -5  -4   13.66    0.70
  -3  -5  -4   13.58    0.77
  -3  -5  -4   13.36    0.67
  -3  -5  -4   12.73    0.60
  -3  -5  -4   12.70    0.69
  -3  -5  -4   13.84    0.66
  -3  -5  -4   12.96    0.60
  -3  -5  -4   13.01    0.61
  -3  -5  -4   13.47    0.66
   3   5   4   12.20    0.87
   3   5   4   11.85    0.93
  -2  -6  -4    6.64    0.40
  -2  -6  -4    6.55    0.40
  -2  -6  -4    6.48    0.45
  -2  -6  -4    6.65    0.50
  -2  -6  -4    6.44    0.43
  -2  -6  -4    5.64    0.43
  -2  -6  -4    6.73    0.41
  -2  -6  -4    6.52    0.43
  -2  -6  -4    6.12    0.43
  -2  -6  -4    6.17    0.42
  -1  -7  -4   12.95    0.61
  -1  -7  -4   13.47    0.67
  -1  -7  -4   12.87    0.63
  -1  -7  -4   13.13    0.61
  -1  -7  -4   13.80    0.70
  -1  -7  -4   12.91    0.60
  -1  -7  -4   13.43    0.66
  -1  -7  -4   12.79    0.68
  -1  -7  -4   13.27    0.61
  -1  -7  -4   13.10    0.67
   1   7   4   12.41    0.89
   0  -8  -4   10.39    0.50
   0  -8  -4   10.33    0.56
   0  -8  -4   10.14    0.52
   0  -8  -4   10.43    0.56
   0  -8  -4    9.86    0.52
   0  -8  -4    9.68    0.49
   0  -8  -4   10.60    0.54
   0  -8  -4   10.23    0.48
   0  -8  -4    9.63    0.53
   0  -8  -4   10.47    0.50
   1  -9  -4    2.81    0.23
   1  -9  -4    2.92    0.24
   1  -9  -4    2.84    0.22
   1  -9  -4    2.68    0.20
   1  -9  -4    2.57    0.20
   1  -9  -4    2.94    0.23
   1  -9  -4    2.75    0.23
   1  -9  -4    2.73    0.21
   1  -9  -4    2.74    0.22
  -1   9   4    3.04    0.32
  -6  -1  -4   11.28    0.44
  -6  -1  -4    9.97    0.44
   6   1   4   10.10    0.45
  -5  -2  -4   17.73    0.73
  -5  -2  -4   18.25    0.77
  -5  -2  -4   16.22    0.80
  -5  -2  -4   17.79    0.76
  -5  -2  -4   18.71    0.76
  -5  -2  -4   16.65    0.74
  -5  -2  -4   17.70    0.74
   5   2   4   17.01    1.06
   5   2   4   18.62    0.75
   5   2   4   19.49    0.81
   5   2   4   18.05    0.74
  -4  -3  -4    7.45    0.47
  -4  -3  -4    7.48    0.55
  -4  -3  -4    7.55    0.48
  -4  -3  -4    7.36    0.49
  -4  -3  -4    7.98    0.46
  -4  -3  -4    7.14    0.46
  -4  -3  -4    7.61    0.44
  -4  -3  -4    7.60    0.44
  -4  -3  -4    7.58    0.51
  -4  -3  -4    7.61    0.47
   4   3   4    6.86    0.64
   4   3   4    6.74    0.60
  -3  -4  -4    2.35    0.27
  -3  -4  -4    2.67    0.29
  -3  -4  -4    2.41    0.28
  -3  -4  -4    2.24    0.25
  -3  -4  -4    2.66    0.30
  -3  -4  -4    2.21    0.31
  -3  -4  -4    2.42    0.27
  -3  -4  -4    2.20    0.27
  -3  -4  -4    1.94    0.23
  -3  -4  -4    2.24    0.25
  -3  -4  -4    2.35    0.27
   3   4   4    2.27    0.28
   3   4   4    2.43    0.37
   3   4   4    2.69    0.34
  -2  -5  -4   15.51    0.71
  -2  -5  -4   15.32    0.69
  -2  -5  -4   15.66    0.70
  -2  -5  -4   15.78    0.88
  -2  -5  -4   15.47    0.79
  -2  -5  -4   15.10    0.78
  -2  -5  -4   14.61    0.73
  -2  -5  -4   15.25    0.81
  -2  -5  -4   15.40    0.76
  -2  -5  -4   15.20    0.76
   2   5   4   13.01    1.00
  -1  -6  -4    9.57    0.58
  -1  -6  -4    9.15    0.55
  -1  -6  -4    9.80    0.51
  -1  -6  -4    9.33    0.55
  -1  -6  -4    9.35    0.51
  -1  -6  -4    9.64    0.52
  -1  -6  -4    9.07    0.51
  -1  -6  -4    9.32    0.53
  -1  -6  -4    8.66    0.57
  -1  -6  -4    9.16    0.57
   1   6   4    8.67    0.73
   0  -7  -4   11.86    0.66
   0  -7  -4   12.19    0.66
   0  -7  -4   11.86    0.59
   0  -7  -4   12.32    0.60
   0  -7  -4   11.50    0.63
   0  -7  -4   12.37    0.64
   0  -7  -4   10.97    0.57
   0  -7  -4   11.82    0.64
   0  -7  -4   11.77    0.56
   0  -7  -4   12.40    0.59
   0  -7  -4   12.38    0.61
   1  -8  -4    2.46    0.23
   1  -8  -4    2.16    0.23
   1  -8  -4    2.17    0.23
   1  -8  -4    2.02    0.23
   1  -8  -4    2.25    0.23
   1  -8  -4    2.12    0.21
   1  -8  -4    2.23    0.25
   1  -8  -4    2.03    0.23
   1  -8  -4    2.29    0.23
   1  -8  -4    2.14    0.23
   1  -8  -4    2.25    0.22
  -1   8   4    2.99    0.36
   2  -9  -4    7.90    0.44
   2  -9  -4    7.66    0.44
   2  -9  -4    7.93    0.41
   2  -9  -4    8.06    0.38
   2  -9  -4    7.66    0.44
   2  -9  -4    7.97    0.41
   2  -9  -4    7.57    0.40
   2  -9  -4    8.03    0.40
   2  -9  -4    7.67    0.42
   2  -9  -4    8.48    0.43
  -2   9   4    8.53    0.63
  -6   0  -4    3.36    0.24
  -6   0  -4    3.58    0.23
  -6   0  -4    3.31    0.24
   6   0   4    2.85    0.22
   6   0   4    2.62    0.19
  -5  -1  -4   32.48    1.16
  -5  -1  -4   30.65    1.31
  -5  -1  -4   30.08    1.18
  -5  -1  -4   31.79    1.22
  -5  -1  -4   31.22    1.20
  -5  -1  -4   31.12    1.21
  -5  -1  -4   31.29    1.20
   5   1   4   31.76    1.18
   5   1   4   31.15    1.27
   5   1   4   32.63    1.20
  -4  -2  -4    0.06    0.09
  -4  -2  -4    0.04    0.08
  -4  -2  -4    0.01    0.08
  -4  -2  -4   -0.06    0.06
  -4  -2  -4    0.02    0.07
  -4  -2  -4    0.02    0.07
  -4  -2  -4    0.07    0.08
  -4  -2  -4    0.05    0.08
  -4  -2  -4    0.05    0.08
   4   2   4    0.04    0.12
   4   2   4    0.06    0.11
  -3  -3  -4    0.29    0.12
  -3  -3  -4    0.16    0.10
  -3  -3  -4    0.29    0.13
  -3  -3  -4    0.32    0.13
  -3  -3  -4    0.15    0.11
  -3  -3  -4    0.12    0.10
  -3  -3  -4    0.07    0.08
  -3  -3  -4    0.13    0.10
  -3  -3  -4    0.12    0.10
  -3  -3  -4    0.24    0.13
  -3  -3  -4    0.19    0.13
   3   3   4    0.06    0.10
   3   3   4    0.07    0.17
   3   3   4    0.12    0.16
  -2  -4  -4    8.59    0.98
  -2  -4  -4    9.11    1.05
  -2  -4  -4    9.56    1.08
   2   4   4    8.07    0.67
   2   4   4    7.75    0.83
   2   4   4    7.16    0.85
   2   4   4    7.82    0.81
   2   4   4    7.38    0.80
   2   4   4    7.21    0.75
  -1  -5  -4   20.27    1.56
  -1  -5  -4   20.56    1.65
  -1  -5  -4   20.72    1.64
   1   5   4   17.74    1.27
   1   5   4   19.91    1.50
   1   5   4   18.41    1.35
   0  -6  -4    5.34    0.81
   0  -6  -4    5.43    0.84
   0  -6  -4    5.07    0.80
   0   6   4    5.45    0.77
   0   6   4    5.50    0.64
   0   6   4    4.73    0.71
   1  -7  -4   43.68    1.54
   1  -7  -4   43.39    1.53
   1  -7  -4   43.54    1.49
   1  -7  -4   44.06    1.70
   1  -7  -4   44.54    1.58
   1  -7  -4   44.68    1.61
   1  -7  -4   43.87    1.68
   1  -7  -4   44.24    1.64
   1  -7  -4   42.37    1.50
   1  -7  -4   42.58    1.50
   1  -7  -4   44.09    1.62
   2  -8  -4   20.83    0.91
   2  -8  -4   21.09    0.93
   2  -8  -4   20.21    0.83
   2  -8  -4   21.01    0.81
   2  -8  -4   20.73    0.84
   2  -8  -4   21.50    0.94
   2  -8  -4   20.76    0.86
   2  -8  -4   21.49    0.90
   2  -8  -4   20.18    0.84
   2  -8  -4   20.18    0.92
  -2   8   4   19.07    1.31
   3  -9  -4    3.21    0.25
   3  -9  -4    2.74    0.22
   3  -9  -4    2.97    0.24
   3  -9  -4    3.02    0.23
   3  -9  -4    2.99    0.23
   3  -9  -4    2.87    0.24
   3  -9  -4    3.06    0.23
   3  -9  -4    2.93    0.24
   3  -9  -4    2.85    0.23
   3  -9  -4    3.14    0.22
  -3   9   4    3.50    0.37
  -3   9   4    3.64    0.40
  -6   1  -4    1.53    0.17
  -6   1  -4    1.76    0.17
  -6   1  -4    1.48    0.18
  -6   1  -4    1.62    0.19
   6  -1   4    1.58    0.18
   6  -1   4    1.55    0.16
  -5   0  -4    6.85    0.45
  -5   0  -4    7.53    0.48
  -5   0  -4    7.27    0.46
  -5   0  -4    7.39    0.48
  -5   0  -4    7.30    0.50
  -5   0  -4    6.65    0.43
   5   0   4    6.77    0.47
   5   0   4    6.22    0.42
  -4  -1  -4    0.03    0.09
  -4  -1  -4    0.10    0.09
  -4  -1  -4    0.13    0.11
  -4  -1  -4    0.19    0.12
  -4  -1  -4    0.04    0.09
  -4  -1  -4    0.12    0.09
  -4  -1  -4    0.14    0.10
  -4  -1  -4    0.20    0.11
   4   1   4    0.30    0.13
   4   1   4    0.23    0.15
   4   1   4    0.30    0.17
   4   1   4    0.43    0.15
  -3  -2  -4    6.02    0.86
  -3  -2  -4    5.41    0.85
  -3  -2  -4    5.94    0.86
   3   2   4    6.68    0.72
   3   2   4    7.25    0.60
   3   2   4    7.49    0.77
   3   2   4    7.34    0.74
  -2  -3  -4   32.50    2.06
  -2  -3  -4   32.39    2.17
  -2  -3  -4   35.07    2.21
   2   3   4   35.28    2.06
   2   3   4   35.68    1.86
   2   3   4   34.13    1.79
   2   3   4   35.92    1.85
  -1  -4  -4    3.89    0.66
  -1  -4  -4    3.19    0.57
  -1  -4  -4    3.57    0.62
  -1  -4  -4    3.18    0.55
   1   4   4    1.79    0.42
   1   4   4    3.16    0.52
   1   4   4    2.99    0.45
   1   4   4    2.27    0.46
   0  -5  -4   10.78    1.11
   0  -5  -4    9.14    1.00
   0  -5  -4   10.16    1.10
   0  -5  -4   10.02    1.03
   0   5   4   11.25    0.87
   0   5   4   12.53    0.94
   0   5   4   12.16    1.04
   1  -6  -4   63.56    3.63
   1  -6  -4   66.80    3.48
   1  -6  -4   67.93    3.69
   1  -6  -4   65.06    3.49
  -1   6   4   66.50    3.33
  -1   6   4   67.55    3.49
  -1   6   4   66.85    3.37
   2  -7  -4    6.17    0.45
   2  -7  -4    6.86    0.41
   2  -7  -4    6.99    0.41
   2  -7  -4    7.04    0.46
   2  -7  -4    6.67    0.43
   2  -7  -4    6.48    0.41
   2  -7  -4    6.55    0.45
   2  -7  -4    6.68    0.46
   2  -7  -4    7.29    0.46
   2  -7  -4    6.38    0.40
   2  -7  -4    6.66    0.43
   2  -7  -4    6.19    0.43
  -2   7   4    7.90    0.67
   3  -8  -4   12.02    0.62
   3  -8  -4   11.90    0.56
   3  -8  -4   11.39    0.56
   3  -8  -4   12.20    0.59
   3  -8  -4   12.26    0.63
   3  -8  -4   11.83    0.61
   3  -8  -4   12.62    0.59
   3  -8  -4   11.80    0.62
   3  -8  -4   12.25    0.61
   3  -8  -4   11.86    0.63
   3  -8  -4   12.04    0.55
  -3   8   4   12.58    0.96
  -3   8   4   13.35    0.94
   4  -9  -4    8.37    0.40
   4  -9  -4    9.16    0.41
   4  -9  -4    8.92    0.38
   4  -9  -4    8.98    0.43
   4  -9  -4    9.00    0.43
   4  -9  -4    9.01    0.39
   4  -9  -4    9.14    0.42
   4  -9  -4    9.17    0.44
   4  -9  -4    9.05    0.45
   4  -9  -4    8.97    0.40
  -4   9   4    8.47    0.48
  -4   9   4    8.89    0.67
  -6   2  -4    3.26    0.27
  -6   2  -4    3.83    0.28
  -6   2  -4    3.26    0.27
  -6   2  -4    3.59    0.28
   6  -2   4    3.37    0.27
   6  -2   4    3.47    0.24
  -5   1  -4    0.89    0.18
  -5   1  -4    0.92    0.20
  -5   1  -4    0.86    0.20
  -5   1  -4    1.18    0.22
  -5   1  -4    1.20    0.21
  -5   1  -4    1.04    0.22
   5  -1   4    0.51    0.14
   5  -1   4    0.70    0.17
   5  -1   4    0.45    0.15
  -4   0  -4   93.80    4.60
  -4   0  -4   87.84    4.48
   4   0   4   85.67    3.67
   4   0   4   88.23    3.91
  -3  -1  -4   73.89    3.89
  -3  -1  -4   81.51    3.98
   3   1   4   77.46    3.20
   3   1   4   77.01    3.32
   3   1   4   82.20    3.29
   3   1   4   74.57    3.24
  -2  -2  -4   10.58    0.87
  -2  -2  -4   11.54    1.08
  -2  -2  -4   10.91    1.05
  -2  -2  -4   10.62    1.02
  -2  -2  -4   10.41    0.93
   2   2   4   10.95    0.84
   2   2   4   10.98    0.83
   2   2   4   12.68    1.00
   2   2   4   11.21    0.86
  -1  -3  -4   47.23    2.55
  -1  -3  -4   48.79    2.61
  -1  -3  -4   49.96    2.66
  -1  -3  -4   48.35    2.49
   1   3   4   47.72    2.15
   1   3   4   48.94    2.10
   1   3   4   47.26    2.39
   1   3   4   47.25    2.45
   1   3   4   47.80    2.15
   0  -4  -4   10.36    0.95
   0  -4  -4   10.32    1.03
   0  -4  -4   10.51    1.00
   0  -4  -4   10.46    0.98
   0   4   4   12.22    0.89
   0   4   4   11.53    0.81
   1  -5  -4   20.89    1.60
   1  -5  -4   21.67    1.59
   1  -5  -4   21.67    1.59
   1  -5  -4   21.66    1.66
  -1   5   4   22.81    1.45
  -1   5   4   23.47    1.59
  -1   5   4   22.67    1.53
   2  -6  -4   32.76    2.26
   2  -6  -4   31.87    2.27
   2  -6  -4   33.21    2.21
  -2   6   4   36.34    2.06
  -2   6   4   36.32    2.18
  -2   6   4   37.05    2.32
  -2   6   4   36.34    2.16
  -2   6   4   36.68    2.19
   3  -7  -4    8.27    0.45
   3  -7  -4    7.94    0.49
   3  -7  -4    8.40    0.51
   3  -7  -4    7.76    0.49
   3  -7  -4    7.51    0.45
   3  -7  -4    7.76    0.47
   3  -7  -4    7.37    0.48
   3  -7  -4    7.26    0.47
   3  -7  -4    7.61    0.51
   3  -7  -4    7.25    0.44
   3  -7  -4    7.74    0.44
  -3   7   4    8.86    0.75
  -3   7   4    9.10    0.86
   4  -8  -4    4.42    0.32
   4  -8  -4    4.33    0.32
   4  -8  -4    4.34    0.31
   4  -8  -4    4.11    0.32
   4  -8  -4    4.27    0.30
   4  -8  -4    4.23    0.27
   4  -8  -4    4.55    0.32
   4  -8  -4    4.36    0.28
   4  -8  -4    4.34    0.34
   4  -8  -4    4.64    0.29
   4  -8  -4    4.31    0.29
   4  -8  -4    3.90    0.29
  -4   8   4    4.57    0.48
  -4   8   4    4.87    0.50
  -4   8   4    4.66    0.39
  -6   3  -4    0.06    0.07
  -6   3  -4    0.07    0.07
  -6   3  -4    0.01    0.06
   6  -3   4    0.16    0.08
   6  -3   4    0.17    0.08
  -5   2  -4   40.23    1.51
  -5   2  -4   39.34    1.48
  -5   2  -4   39.42    1.57
  -5   2  -4   38.65    1.48
  -5   2  -4   38.39    1.39
   5  -2   4   38.36    1.54
   5  -2   4   35.58    1.49
  -4   1  -4   16.63    1.44
   4  -1   4   12.85    1.01
   4  -1   4   13.50    1.15
  -3   0  -4   27.01    1.82
  -3   0  -4   29.97    1.93
   3   0   4   30.68    1.55
   3   0   4   29.81    1.63
   3   0   4   30.79    1.58
  -2  -1  -4   21.59    1.31
  -2  -1  -4   21.17    1.47
  -2  -1  -4   21.34    1.42
  -2  -1  -4   21.19    1.60
  -2  -1  -4   23.08    1.50
  -2  -1  -4   21.19    1.21
   2   1   4   20.18    1.17
   2   1   4   21.44    1.19
   2   1   4   21.09    1.16
   2   1   4   20.83    1.37
   2   1   4   22.96    1.21
  -1  -2  -4   13.25    1.00
  -1  -2  -4   13.42    1.01
  -1  -2  -4   13.77    1.08
  -1  -2  -4   14.02    0.97
  -1  -2  -4   13.22    1.13
   1   2   4   11.06    0.78
   1   2   4   11.49    0.85
   1   2   4   12.92    0.83
   1   2   4   12.55    1.03
   1   2   4   12.32    0.88
   1   2   4   12.37    0.78
   0  -3  -4   17.22    1.30
   0  -3  -4   17.68    1.40
   0  -3  -4   18.55    1.26
   0  -3  -4   17.68    1.21
   0  -3  -4   18.37    1.20
   0  -3  -4   18.22    1.27
   0   3   4   19.31    1.17
   0   3   4   19.58    1.02
   0   3   4   18.60    1.16
   0   3   4   19.99    1.38
   0   3   4   19.03    1.03
   1  -4  -4    5.92    0.73
   1  -4  -4    5.93    0.69
   1  -4  -4    5.45    0.69
   1  -4  -4    6.15    0.71
  -1   4   4    6.97    0.69
  -1   4   4    6.48    0.68
  -1   4   4    6.98    0.65
   2  -5  -4   19.52    1.46
   2  -5  -4   18.95    1.52
   2  -5  -4   17.67    1.50
  -2   5   4   21.70    1.48
  -2   5   4   21.25    1.45
  -2   5   4   21.30    1.54
  -2   5   4   21.48    1.46
   3  -6  -4   23.66    1.86
   3  -6  -4   24.33    1.87
   3  -6  -4   23.42    1.77
   3  -6  -4   23.63    1.81
  -3   6   4   28.30    1.65
  -3   6   4   23.84    1.84
  -3   6   4   26.39    1.90
  -3   6   4   25.02    1.78
   4  -7  -4   56.76    1.92
   4  -7  -4   56.13    1.76
   4  -7  -4   54.38    2.01
   4  -7  -4   55.49    1.75
   4  -7  -4   53.87    1.94
   4  -7  -4   54.57    1.92
   4  -7  -4   56.31    1.82
   4  -7  -4   56.86    2.15
   4  -7  -4   55.88    1.78
   4  -7  -4   56.53    1.86
   4  -7  -4   54.06    1.99
   4  -7  -4   57.24    1.98
  -4   7   4   50.87    2.20
  -4   7   4   50.08    2.98
  -4   7   4   52.09    3.11
   5  -8  -4   14.40    0.59
   5  -8  -4   14.20    0.59
   5  -8  -4   13.48    0.56
   5  -8  -4   13.80    0.64
   5  -8  -4   13.38    0.56
   5  -8  -4   13.69    0.59
  -5   8   4   12.74    0.68
  -5   8   4   12.66    0.64
  -5   8   4   13.30    0.88
  -6   4  -4    5.85    0.40
  -6   4  -4    5.41    0.39
  -6   4  -4    5.60    0.41
  -6   4  -4    6.11    0.38
   6  -4   4    6.19    0.37
   6  -4   4    6.22    0.38
  -5   3  -4    7.38    0.48
  -5   3  -4    8.15    0.52
  -5   3  -4    7.62    0.51
  -5   3  -4    7.44    0.53
  -5   3  -4    7.34    0.51
   5  -3   4    6.14    0.45
   5  -3   4    5.75    0.44
   5  -3   4    5.65    0.43
   5  -3   4    6.20    0.41
  -4   2  -4   18.42    1.52
   4  -2   4   18.55    1.33
  -3   1  -4    0.73    0.30
  -3   1  -4    0.89    0.30
  -3   1  -4    0.80    0.31
   3  -1   4    0.53    0.24
   3  -1   4    0.53    0.22
  -2   0  -4    7.96    0.77
  -2   0  -4    8.23    0.84
  -2   0  -4    9.15    0.77
  -2   0  -4    7.40    0.79
   2   0   4   10.83    0.67
   2   0   4    9.92    0.68
   2   0   4   10.01    0.68
   2   0   4    9.72    0.69
  -1  -1  -4  162.43    6.58
  -1  -1  -4  169.69    6.76
  -1  -1  -4  168.28    6.99
  -1  -1  -4  168.39    6.65
  -1  -1  -4  165.60    7.80
  -1  -1  -4  171.36    6.88
   1   1   4  176.37    7.17
   1   1   4  164.00    5.77
   1   1   4  174.83    5.83
   1   1   4  165.84    6.52
   1   1   4  170.61    5.81
   0  -2  -4    6.62    0.62
   0  -2  -4    6.66    0.61
   0  -2  -4    6.69    0.67
   0  -2  -4    6.36    0.65
   0  -2  -4    5.83    0.57
   0  -2  -4    6.31    0.57
   0   2   4    6.06    0.53
   0   2   4    5.85    0.47
   0   2   4    6.42    0.61
   0   2   4    6.30    0.49
   0   2   4    6.44    0.55
   0   2   4    6.36    0.44
   1  -3  -4   10.20    0.89
   1  -3  -4    8.96    0.74
   1  -3  -4    9.48    0.85
   1  -3  -4    9.37    0.79
   1  -3  -4    9.98    0.84
  -1   3   4   10.80    0.68
  -1   3   4   10.42    0.80
  -1   3   4    9.37    0.76
  -1   3   4   11.04    0.79
  -1   3   4   10.95    0.93
   2  -4  -4   20.37    1.44
   2  -4  -4   20.13    1.36
   2  -4  -4   19.63    1.41
   2  -4  -4   19.81    1.33
  -2   4   4   19.02    1.33
  -2   4   4   20.12    1.30
  -2   4   4   19.25    1.36
  -2   4   4   18.09    1.28
   3  -5  -4   22.76    1.73
   3  -5  -4   23.75    1.70
   3  -5  -4   24.57    1.78
   3  -5  -4   23.77    1.73
  -3   5   4   25.41    1.79
  -3   5   4   23.91    1.66
  -3   5   4   24.55    1.66
  -3   5   4   24.12    1.54
  -3   5   4   24.16    1.76
   4  -6  -4   36.05    1.54
   4  -6  -4   36.69    1.44
   4  -6  -4   37.39    1.45
   4  -6  -4   37.67    1.57
   4  -6  -4   37.69    1.47
   4  -6  -4   36.45    1.28
   4  -6  -4   37.97    1.41
   4  -6  -4   37.22    1.36
  -4   6   4   35.68    1.67
  -4   6   4   34.98    1.62
  -4   6   4   36.93    2.27
  -4   6   4   35.89    2.17
   5  -7  -4   47.95    1.71
   5  -7  -4   46.17    1.48
   5  -7  -4   47.72    1.80
   5  -7  -4   45.93    1.82
   5  -7  -4   49.29    1.68
   5  -7  -4   45.41    1.63
   5  -7  -4   45.74    1.58
  -5   7   4   46.38    1.85
  -5   7   4   48.41    2.64
  -5   7   4   49.22    1.94
  -6   5  -4    5.50    0.41
  -6   5  -4    6.08    0.40
  -6   5  -4    5.75    0.41
   6  -5   4    6.58    0.38
   6  -5   4    6.75    0.34
   6  -5   4    6.54    0.38
  -5   4  -4    2.92    0.33
  -5   4  -4    3.49    0.35
  -5   4  -4    3.23    0.35
  -5   4  -4    3.15    0.32
   5  -4   4    2.21    0.27
   5  -4   4    2.19    0.25
   5  -4   4    2.27    0.26
   5  -4   4    1.95    0.23
   5  -4   4    2.16    0.27
  -4   3  -4   49.76    2.84
   4  -3   4   53.24    2.61
   4  -3   4   48.23    2.54
  -3   2  -4    7.75    0.83
  -3   2  -4    8.18    0.81
   3  -2   4    7.26    0.67
   3  -2   4    7.36    0.63
   3  -2   4    6.36    0.66
  -2   1  -4   51.92    2.74
  -2   1  -4   52.85    2.62
  -2   1  -4   47.82    2.44
  -2   1  -4   52.52    2.41
   2  -1   4   55.12    2.23
   2  -1   4   51.93    2.09
   2  -1   4   51.62    2.09
  -1   0  -4   32.29    1.66
  -1   0  -4   32.20    2.36
  -1   0  -4   35.94    1.66
  -1   0  -4   31.34    1.82
  -1   0  -4   32.44    1.61
  -1   0  -4   33.96    1.56
  -1   0  -4   31.29    1.76
   1   0   4   35.37    1.43
   1   0   4   33.77    1.71
   1   0   4   34.57    1.52
   1   0   4   35.10    1.46
   1   0   4   36.77    1.45
   1   0   4   35.09    1.41
   0  -1  -4   39.68    1.78
   0  -1  -4   40.83    1.86
   0  -1  -4   38.73    2.04
   0  -1  -4   39.63    1.81
   0  -1  -4   38.96    1.93
   0  -1  -4   41.14    1.83
   0  -1  -4   36.18    2.51
   0   1   4   37.14    1.87
   0   1   4   36.68    1.96
   0   1   4   37.50    1.72
   0   1   4   36.81    1.54
   0   1   4   37.41    1.55
   0   1   4   37.97    1.51
   1  -2  -4  129.95    5.41
   1  -2  -4  137.98    5.50
   1  -2  -4  128.10    5.26
   1  -2  -4  128.75    5.05
   1  -2  -4  127.28    5.22
  -1   2   4  127.82    5.64
  -1   2   4  132.67    6.11
  -1   2   4  127.06    4.54
  -1   2   4  140.82    5.25
  -1   2   4  133.20    4.48
  -1   2   4  128.66    5.35
   2  -3  -4   75.98    3.39
   2  -3  -4   74.85    3.29
   2  -3  -4   77.26    3.31
   2  -3  -4   77.38    3.46
  -2   3   4   73.71    3.53
  -2   3   4   69.08    3.27
  -2   3   4   70.21    3.21
  -2   3   4   74.86    3.89
  -2   3   4   70.69    3.40
   3  -4  -4   48.58    2.60
   3  -4  -4   45.63    2.57
   3  -4  -4   48.34    2.52
  -3   4   4   44.63    2.41
  -3   4   4   49.23    2.67
  -3   4   4   45.81    2.49
   4  -5  -4   11.69    1.23
   4  -5  -4   11.38    1.16
  -4   5   4   11.97    0.94
  -4   5   4   11.26    1.22
   5  -6  -4   28.49    1.08
   5  -6  -4   28.22    1.14
   5  -6  -4   28.61    1.11
   5  -6  -4   27.92    1.11
   5  -6  -4   27.83    1.00
   5  -6  -4   29.06    1.26
   5  -6  -4   28.52    1.22
  -5   6   4   26.33    1.29
  -5   6   4   27.31    1.71
  -5   6   4   27.49    1.33
   6  -7  -4    8.76    0.38
   6  -7  -4    9.28    0.45
   6  -7  -4    8.96    0.39
   6  -7  -4    9.49    0.41
  -6   7   4    7.54    0.44
  -6   7   4    7.80    0.46
  -6   6  -4    0.82    0.17
  -6   6  -4    0.78    0.15
  -6   6  -4    0.84    0.17
  -6   6  -4    0.65    0.14
   6  -6   4    0.58    0.11
   6  -6   4    0.70    0.13
   6  -6   4    0.57    0.11
   6  -6   4    0.44    0.11
  -5   5  -4    8.73    0.58
  -5   5  -4    8.14    0.54
  -5   5  -4    8.19    0.58
  -5   5  -4    8.75    0.56
   5  -5   4    7.99    0.49
   5  -5   4    8.34    0.52
   5  -5   4    8.41    0.55
   5  -5   4    8.83    0.55
   5  -5   4    8.16    0.47
   5  -5   4    8.02    0.52
   5  -5   4    7.97    0.50
  -4   4  -4   63.05    3.49
  -4   4  -4   66.02    3.45
   4  -4   4   66.56    3.11
   4  -4   4   66.56    3.16
  -3   3  -4   20.45    1.47
  -3   3  -4   23.44    1.47
   3  -3   4   20.36    1.30
   3  -3   4   20.68    1.31
  -2   2  -4   84.73    3.66
  -2   2  -4   94.22    3.85
  -2   2  -4   85.68    3.97
   2  -2   4   89.00    4.15
   2  -2   4   96.13    3.51
   2  -2   4   89.63    3.26
   2  -2   4   91.59    3.32
   2  -2   4   89.12    3.45
  -1   1  -4   24.15    1.22
  -1   1  -4   22.54    1.17
  -1   1  -4   22.55    1.27
  -1   1  -4   20.97    1.61
  -1   1  -4   20.76    1.14
   1  -1   4   22.84    1.00
   1  -1   4   22.05    1.05
   1  -1   4   22.07    1.19
   1  -1   4   20.59    1.00
   1  -1   4   21.70    0.97
   1  -1   4   22.20    1.03
   0   0  -4   84.88    3.53
   0   0  -4   82.35    3.50
   0   0  -4   83.68    4.65
   0   0  -4   82.41    3.76
   0   0  -4   83.37    3.36
   0   0   4   83.78    2.89
   0   0   4   80.43    3.72
   0   0   4   76.91    3.23
   0   0   4   75.28    4.57
   0   0   4   85.42    2.93
   0   0   4   84.30    2.92
   1  -1  -4  133.11    4.97
   1  -1  -4  139.33    5.04
   1  -1  -4  130.19    5.50
   1  -1  -4  133.54    5.29
   1  -1  -4  138.82    5.25
   1  -1  -4  131.69    5.10
  -1   1   4  133.03    4.43
  -1   1   4  127.82    4.46
  -1   1   4  113.50    5.48
  -1   1   4  120.54    5.87
  -1   1   4  127.56    5.18
  -1   1   4  121.80    6.98
   2  -2  -4  376.15   13.79
   2  -2  -4  355.32   13.26
   2  -2  -4  346.52   14.79
   2  -2  -4  337.20   12.94
   2  -2  -4  379.38   13.39
  -2   2   4  358.19   13.88
  -2   2   4  339.60   13.30
  -2   2   4  355.53   15.81
  -2   2   4  361.48   13.43
  -2   2   4  334.77   14.67
  -2   2   4  365.93   11.71
   3  -3  -4    4.03    0.58
   3  -3  -4    4.28    0.61
  -3   3   4    4.02    0.57
  -3   3   4    3.77    0.53
   4  -4  -4    3.56    0.75
  -4   4   4    4.12    0.70
   5  -5  -4   14.73    0.69
   5  -5  -4   15.21    0.79
   5  -5  -4   14.60    0.65
   5  -5  -4   13.86    0.70
   5  -5  -4   15.62    0.73
   5  -5  -4   13.69    0.78
  -5   5   4   14.87    0.74
  -5   5   4   13.92    0.86
  -5   5   4   15.10    0.88
   6  -6  -4   13.85    0.65
   6  -6  -4   13.67    0.60
   6  -6  -4   13.38    0.58
   6  -6  -4   14.24    0.57
   6  -6  -4   12.91    0.51
  -6   6   4   13.82    0.58
  -6   6   4   13.01    0.69
  -6   6   4   12.68    0.68
  -6   7  -4   12.78    0.57
  -6   7  -4   11.83    0.58
  -6   7  -4   12.66    0.54
  -6   7  -4   12.99    0.60
   6  -7   4   11.91    0.52
   6  -7   4   12.07    0.54
   6  -7   4   11.90    0.49
  -5   6  -4   37.71    1.48
  -5   6  -4   37.65    1.44
  -5   6  -4   37.67    1.55
  -5   6  -4   36.36    2.21
  -5   6  -4   37.46    1.53
   5  -6   4   37.20    1.40
   5  -6   4   38.55    1.34
   5  -6   4   37.85    1.41
   5  -6   4   38.05    1.48
   5  -6   4   36.96    1.29
   5  -6   4   37.37    1.50
   5  -6   4   35.70    1.38
   5  -6   4   36.74    1.44
   5  -6   4   37.34    1.44
  -4   5  -4   25.09    1.87
  -4   5  -4   26.25    1.82
  -4   5  -4   24.44    1.59
   4  -5   4   23.77    1.65
   4  -5   4   24.69    1.62
  -3   4  -4   35.21    1.97
  -3   4  -4   32.83    1.83
  -3   4  -4   33.67    2.03
   3  -4   4   33.71    1.84
   3  -4   4   33.54    1.78
   3  -4   4   33.15    1.78
   3  -4   4   33.08    1.78
  -2   3  -4   15.85    1.10
  -2   3  -4   15.54    1.07
  -2   3  -4   17.62    1.05
  -2   3  -4   18.71    1.07
   2  -3   4   15.49    0.93
   2  -3   4   15.65    0.88
   2  -3   4   16.13    0.99
   2  -3   4   15.34    0.97
   2  -3   4   15.00    1.15
   2  -3   4   16.21    0.98
  -1   2  -4   63.00    2.82
  -1   2  -4   70.13    3.76
  -1   2  -4   63.53    2.93
  -1   2  -4   61.21    2.65
  -1   2  -4   71.80    2.68
   1  -2   4   63.56    2.61
   1  -2   4   62.65    2.96
   1  -2   4   60.99    2.43
   1  -2   4   62.03    2.35
   1  -2   4   62.24    2.45
   1  -2   4   63.99    2.52
   1  -2   4   60.30    2.29
   1  -2   4   60.73    2.35
   0   1  -4   40.83    2.00
   0   1  -4   39.52    1.79
   0   1  -4   40.22    1.88
   0   1  -4   38.71    1.93
   0   1  -4   40.47    2.45
   0  -1   4   40.50    1.64
   0  -1   4   45.98    1.69
   0  -1   4   42.37    1.90
   0  -1   4   45.90    1.66
   0  -1   4   46.73    1.68
   0  -1   4   43.70    1.98
   0  -1   4   46.13    1.75
   1   0  -4  143.91    5.45
   1   0  -4  142.28    6.03
   1   0  -4  122.18    4.97
   1   0  -4  134.54    5.31
  -1   0   4  143.21    4.73
  -1   0   4  148.40    4.95
  -1   0   4  142.42    4.81
  -1   0   4  144.79    5.45
  -1   0   4  141.32    7.41
  -1   0   4  138.71    6.29
  -1   0   4  145.32    4.79
   2  -1  -4  155.56    5.97
   2  -1  -4  158.37    6.70
   2  -1  -4  147.73    5.88
   2  -1  -4  149.77    5.55
  -2   1   4  135.73    6.14
  -2   1   4  163.25    7.05
  -2   1   4  155.25    6.05
  -2   1   4  150.78    5.25
   3  -2  -4    3.76    0.55
   3  -2  -4    3.46    0.49
   3  -2  -4    3.54    0.59
   3  -2  -4    3.68    0.51
  -3   2   4    3.77    0.51
  -3   2   4    3.99    0.53
   4  -3  -4    5.56    0.73
   4  -3  -4    5.50    0.79
  -4   3   4    6.92    0.85
  -4   3   4    6.58    0.78
   5  -4  -4   40.88    1.39
   5  -4  -4   38.23    1.64
   5  -4  -4   40.64    1.47
   5  -4  -4   39.13    1.53
   5  -4  -4   39.22    1.66
   5  -4  -4   41.25    1.52
  -5   4   4   39.45    1.76
  -5   4   4   41.01    1.53
  -5   4   4   40.55    1.78
   6  -5  -4    2.50    0.23
   6  -5  -4    2.67    0.23
   6  -5  -4    2.47    0.24
   6  -5  -4    2.52    0.21
   6  -5  -4    2.39    0.22
  -6   5   4    3.07    0.30
  -6   5   4    3.07    0.26
  -6   5   4    2.45    0.28
  -6   8  -4    5.06    0.29
  -6   8  -4    5.64    0.31
   6  -8   4    4.53    0.24
   6  -8   4    4.83    0.26
   6  -8   4    4.44    0.26
  -5   7  -4   10.32    0.83
  -5   7  -4   10.77    0.63
  -5   7  -4   10.47    0.61
  -5   7  -4   10.39    0.56
  -5   7  -4    9.55    0.60
   5  -7   4    9.89    0.49
   5  -7   4    9.71    0.54
   5  -7   4    8.86    0.51
   5  -7   4    9.42    0.57
   5  -7   4    9.30    0.56
   5  -7   4   10.08    0.55
   5  -7   4    9.33    0.58
   5  -7   4    9.18    0.47
   5  -7   4    9.32    0.53
  -4   6  -4    9.08    0.85
  -4   6  -4    8.34    0.55
  -4   6  -4    8.78    0.78
  -4   6  -4    8.23    0.58
   4  -6   4    7.29    0.47
   4  -6   4    8.15    0.46
   4  -6   4    7.62    0.54
   4  -6   4    8.93    0.64
   4  -6   4    7.52    0.53
   4  -6   4    7.58    0.50
   4  -6   4    7.45    0.49
   4  -6   4    7.76    0.50
   4  -6   4    7.89    0.51
   4  -6   4    7.99    0.48
  -3   5  -4   35.07    1.94
  -3   5  -4   34.19    2.10
  -3   5  -4   33.17    1.96
  -3   5  -4   34.33    2.10
   3  -5   4   31.67    1.82
   3  -5   4   33.72    1.86
   3  -5   4   34.07    1.92
   3  -5   4   34.52    1.88
  -2   4  -4   23.08    1.25
  -2   4  -4   20.71    1.22
  -2   4  -4   20.24    1.32
  -2   4  -4   20.72    1.30
   2  -4   4   18.24    1.15
   2  -4   4   18.62    1.15
   2  -4   4   20.17    1.44
   2  -4   4   19.69    1.19
   2  -4   4   18.62    1.15
  -1   3  -4    7.22    0.57
  -1   3  -4    7.76    0.74
  -1   3  -4    7.32    0.59
  -1   3  -4    7.18    0.55
   1  -3   4    5.38    0.43
   1  -3   4    6.14    0.51
   1  -3   4    5.69    0.50
   1  -3   4    5.44    0.48
   1  -3   4    5.81    0.49
   1  -3   4    5.83    0.59
   1  -3   4    5.71    0.46
   0   2  -4  124.77    4.79
   0   2  -4  121.49    4.66
   0   2  -4  125.16    6.56
   0   2  -4  119.68    5.25
   0   2  -4  121.00    4.95
   0   2  -4  118.49    5.35
   0  -2   4  122.67    4.26
   0  -2   4  135.54    4.31
   0  -2   4  127.19    4.44
   0  -2   4  116.38    6.53
   0  -2   4  128.26    4.26
   0  -2   4  126.91    4.36
   0  -2   4  122.67    5.32
   0  -2   4  127.13    4.61
   1   1  -4    8.36    0.66
   1   1  -4    8.04    0.56
   1   1  -4    8.13    0.63
   1   1  -4    8.46    0.61
   1   1  -4    8.71    0.62
  -1  -1   4    7.75    0.52
  -1  -1   4    7.35    0.51
  -1  -1   4    7.65    0.49
  -1  -1   4    7.84    0.50
  -1  -1   4    6.54    0.52
  -1  -1   4    7.85    0.52
   2   0  -4   90.61    3.63
   2   0  -4   89.08    4.19
   2   0  -4   86.60    3.48
   2   0  -4   84.52    3.24
   2   0  -4   88.91    3.68
   2   0  -4   87.46    4.10
  -2   0   4   93.85    3.19
  -2   0   4   87.75    3.77
  -2   0   4   89.03    3.73
  -2   0   4   90.26    3.25
  -2   0   4   91.83    3.26
  -2   0   4   88.11    3.27
   3  -1  -4   17.80    1.26
   3  -1  -4   17.80    1.43
   3  -1  -4   18.30    1.20
  -3   1   4   18.05    1.45
  -3   1   4   19.90    1.29
  -3   1   4   19.33    1.27
   4  -2  -4    5.13    0.69
   4  -2  -4    4.97    0.71
  -4   2   4    5.85    0.77
  -4   2   4    6.00    0.74
   5  -3  -4    7.88    0.45
   5  -3  -4    7.07    0.52
   5  -3  -4    7.93    0.48
   5  -3  -4    8.50    0.47
   5  -3  -4    8.26    0.51
   5  -3  -4    7.55    0.54
  -5   3   4    9.88    0.66
  -5   3   4    9.46    0.65
  -5   3   4    9.68    0.57
  -5   3   4    9.20    0.56
   6  -4  -4    1.64    0.20
   6  -4  -4    1.84    0.20
   6  -4  -4    1.84    0.19
   6  -4  -4    1.79    0.20
  -6   4   4    2.56    0.29
  -6   4   4    2.39    0.23
  -6   4   4    2.33    0.24
  -5   8  -4    7.88    0.50
  -5   8  -4    8.02    0.69
  -5   8  -4    8.25    0.51
  -5   8  -4    9.26    0.51
   5  -8   4    7.52    0.44
   5  -8   4    8.73    0.50
   5  -8   4    7.94    0.50
   5  -8   4    7.36    0.46
   5  -8   4    7.99    0.41
   5  -8   4    7.81    0.44
   5  -8   4    7.80    0.47
   5  -8   4    8.16    0.42
   5  -8   4    8.21    0.42
   5  -8   4    8.24    0.46
  -4   7  -4    1.12    0.23
  -4   7  -4    1.27    0.38
  -4   7  -4    1.29    0.35
  -4   7  -4    0.93    0.22
   4  -7   4    0.68    0.16
   4  -7   4    0.64    0.18
   4  -7   4    0.65    0.16
   4  -7   4    0.93    0.22
   4  -7   4    0.72    0.16
   4  -7   4    0.79    0.22
   4  -7   4    0.73    0.17
   4  -7   4    0.62    0.14
   4  -7   4    0.60    0.17
   4  -7   4    0.77    0.20
   4  -7   4    0.56    0.14
   4  -7   4    0.83    0.19
  -3   6  -4    5.42    0.56
  -3   6  -4    4.74    0.67
  -3   6  -4    5.52    0.70
  -3   6  -4    6.14    0.74
  -3   6  -4    5.00    0.74
   3  -6   4    7.22    0.79
   3  -6   4    6.46    0.72
   3  -6   4    6.88    0.76
  -2   5  -4    6.06    0.62
  -2   5  -4    5.56    0.67
  -2   5  -4    6.10    0.63
  -2   5  -4    5.72    0.62
   2  -5   4    6.92    0.67
   2  -5   4    7.13    0.66
   2  -5   4    6.01    0.63
   2  -5   4    7.14    0.68
  -1   4  -4   25.05    1.32
  -1   4  -4   25.29    1.32
  -1   4  -4   26.21    1.40
   1  -4   4   22.64    1.27
   1  -4   4   22.86    1.33
   1  -4   4   23.33    1.22
   1  -4   4   21.90    1.25
   1  -4   4   22.08    1.13
   1  -4   4   24.74    1.27
   1  -4   4   23.97    1.51
   0   3  -4   47.20    2.44
   0   3  -4   48.11    2.24
   0   3  -4   44.73    2.12
   0   3  -4   49.86    2.18
   0  -3   4   47.97    1.94
   0  -3   4   50.58    1.95
   0  -3   4   49.99    2.11
   0  -3   4   49.74    1.91
   0  -3   4   50.14    2.42
   0  -3   4   47.82    1.99
   0  -3   4   47.90    2.06
   0  -3   4   51.93    2.03
   1   2  -4  218.96    9.01
   1   2  -4  215.91    7.78
   1   2  -4  225.86    7.89
   1   2  -4  210.03    8.77
   1   2  -4  208.16    7.45
  -1  -2   4  202.16    7.09
  -1  -2   4  205.63    7.63
  -1  -2   4  200.51    7.04
  -1  -2   4  215.21    7.38
  -1  -2   4  207.72    8.00
  -1  -2   4  206.36    7.10
  -1  -2   4  208.26    7.19
   2   1  -4   89.67    3.70
   2   1  -4   86.69    3.34
   2   1  -4   88.03    4.28
   2   1  -4   90.29    4.12
   2   1  -4   89.48    3.57
  -2  -1   4   88.97    3.32
  -2  -1   4   88.89    3.26
  -2  -1   4   82.23    4.23
  -2  -1   4   92.35    3.34
  -2  -1   4   93.30    3.78
  -2  -1   4   89.39    3.34
  -2  -1   4   85.32    3.76
   3   0  -4   55.94    2.68
   3   0  -4   55.16    2.38
   3   0  -4   57.24    3.16
   3   0  -4   55.52    2.62
  -3   0   4   48.07    3.04
  -3   0   4   56.08    2.76
  -3   0   4   62.94    2.43
  -3   0   4   61.11    2.79
   4  -1  -4   26.98    1.78
   4  -1  -4   27.60    1.81
  -4   1   4   30.81    1.88
  -4   1   4   28.63    1.90
   5  -2  -4    1.24    0.23
   5  -2  -4    0.84    0.18
   5  -2  -4    1.03    0.19
   5  -2  -4    0.86    0.17
   5  -2  -4    0.86    0.17
  -5   2   4    0.73    0.18
  -5   2   4    0.85    0.23
  -5   2   4    0.84    0.18
  -5   2   4    0.62    0.17
   6  -3  -4   10.23    0.52
   6  -3  -4   10.27    0.55
   6  -3  -4   10.28    0.50
  -6   3   4    9.97    0.61
  -6   3   4   10.25    0.55
  -6   3   4    9.38    0.54
   7  -4  -4    1.86    0.14
   7  -4  -4    1.89    0.15
  -7   4   4    2.38    0.17
  -5   9  -4    8.36    0.43
  -5   9  -4    7.94    0.43
  -5   9  -4    8.36    0.62
   5  -9   4    7.17    0.35
   5  -9   4    7.24    0.40
   5  -9   4    7.13    0.42
   5  -9   4    7.34    0.39
   5  -9   4    7.19    0.43
   5  -9   4    6.68    0.38
   5  -9   4    7.18    0.38
   5  -9   4    7.39    0.36
   5  -9   4    7.36    0.36
  -4   8  -4    9.26    0.85
  -4   8  -4    9.36    0.89
  -4   8  -4    9.30    0.61
   4  -8   4   10.96    0.59
   4  -8   4   11.14    0.62
   4  -8   4   11.08    0.59
   4  -8   4   10.59    0.59
   4  -8   4   10.28    0.61
   4  -8   4   10.92    0.66
   4  -8   4   11.16    0.54
   4  -8   4   10.75    0.56
   4  -8   4   10.77    0.66
   4  -8   4   10.79    0.58
   4  -8   4   11.12    0.54
   4  -8   4   10.65    0.60
  -3   7  -4   17.96    1.45
  -3   7  -4   18.98    1.30
  -3   7  -4   19.54    1.48
  -3   7  -4   19.04    1.59
   3  -7   4   20.63    1.47
   3  -7   4   20.65    1.49
   3  -7   4   21.56    1.51
  -2   6  -4   58.76    2.93
  -2   6  -4   62.54    3.14
  -2   6  -4   61.70    3.04
   2  -6   4   59.20    2.87
   2  -6   4   61.83    2.96
   2  -6   4   59.11    2.71
   2  -6   4   60.91    2.84
   2  -6   4   62.03    3.11
  -1   5  -4    2.58    0.33
  -1   5  -4    3.15    0.45
  -1   5  -4    2.66    0.40
   1  -5   4    2.34    0.37
   1  -5   4    2.70    0.41
   1  -5   4    2.51    0.38
   1  -5   4    2.16    0.36
   1  -5   4    2.82    0.47
   1  -5   4    2.15    0.35
   0   4  -4    5.44    0.44
   0   4  -4    5.72    0.53
   0   4  -4    5.99    0.52
   0   4  -4    5.92    0.65
   0  -4   4    5.65    0.47
   0  -4   4    5.75    0.51
   0  -4   4    5.91    0.61
   0  -4   4    5.98    0.52
   0  -4   4    5.97    0.52
   0  -4   4    6.56    0.53
   0  -4   4    6.43    0.51
   0  -4   4    6.64    0.57
   0  -4   4    6.25    0.54
   1   3  -4  244.74    8.75
   1   3  -4  245.28   10.17
   1   3  -4  247.93    9.79
   1   3  -4  244.42    8.44
   1   3  -4  242.25    8.79
  -1  -3   4  229.52    9.01
  -1  -3   4  242.85    8.16
  -1  -3   4  231.02    8.03
  -1  -3   4  232.81    8.57
  -1  -3   4  223.18    8.00
  -1  -3   4  227.45    7.98
  -1  -3   4  222.03    8.30
   2   2  -4   58.68    2.71
   2   2  -4   61.07    3.20
   2   2  -4   59.08    2.65
   2   2  -4   57.50    2.94
   2   2  -4   57.29    2.51
  -2  -2   4   62.36    2.51
  -2  -2   4   62.88    2.50
  -2  -2   4   63.68    2.47
  -2  -2   4   59.92    2.49
  -2  -2   4   59.27    2.76
   3   1  -4   30.09    1.65
   3   1  -4   30.92    1.79
   3   1  -4   29.92    1.94
   3   1  -4   33.30    1.83
  -3  -1   4   33.41    2.10
  -3  -1   4   31.85    1.86
  -3  -1   4   33.57    1.64
  -3  -1   4   34.23    1.59
  -3  -1   4   33.01    1.62
  -3  -1   4   31.74    1.63
  -3  -1   4   31.83    1.82
   4   0  -4    7.43    0.85
   4   0  -4    8.01    0.77
  -4   0   4    7.40    0.86
   5  -1  -4   12.82    0.61
   5  -1  -4   12.55    0.60
   5  -1  -4   12.79    0.60
   5  -1  -4   12.82    0.65
   5  -1  -4   12.67    0.64
  -5   1   4   10.98    0.65
  -5   1   4   12.11    0.63
  -5   1   4   10.80    0.63
  -5   1   4   12.04    0.63
  -5   1   4   10.83    0.70
  -5   1   4   12.14    0.68
   6  -2  -4    2.55    0.24
   6  -2  -4    2.44    0.24
   6  -2  -4    2.67    0.23
   6  -2  -4    2.59    0.26
  -6   2   4    2.97    0.28
  -6   2   4    3.29    0.32
  -6   2   4    2.86    0.27
  -6   2   4    3.23    0.30
   7  -3  -4    5.09    0.25
   7  -3  -4    5.30    0.27
   7  -3  -4    4.96    0.27
  -7   3   4    5.28    0.29
  -7   3   4    5.35    0.29
  -4   9  -4    0.38    0.13
  -4   9  -4    0.50    0.22
  -4   9  -4    0.65    0.24
   4  -9   4    0.29    0.10
   4  -9   4    0.19    0.09
   4  -9   4    0.31    0.11
   4  -9   4    0.24    0.10
   4  -9   4    0.32    0.12
   4  -9   4    0.27    0.08
   4  -9   4    0.32    0.12
   4  -9   4    0.27    0.10
   4  -9   4    0.22    0.10
   4  -9   4    0.16    0.10
   4  -9   4    0.19    0.08
   3  -8   4    0.58    0.14
   3  -8   4    0.75    0.18
   3  -8   4    0.78    0.16
   3  -8   4    0.65    0.18
   3  -8   4    0.79    0.20
   3  -8   4    0.74    0.17
   3  -8   4    0.58    0.20
   3  -8   4    0.66    0.17
   3  -8   4    0.72    0.16
   3  -8   4    0.82    0.19
   3  -8   4    0.87    0.18
  -2   7  -4    3.17    0.59
  -2   7  -4    3.15    0.47
  -2   7  -4    2.69    0.61
   2  -7   4    4.13    0.61
   2  -7   4    3.61    0.60
   2  -7   4    3.43    0.56
   2  -7   4    3.79    0.57
  -1   6  -4    2.29    0.32
  -1   6  -4    2.02    0.45
  -1   6  -4    2.60    0.52
   1  -6   4    2.46    0.41
   1  -6   4    2.41    0.42
   1  -6   4    1.96    0.44
   1  -6   4    2.86    0.46
   1  -6   4    2.66    0.41
   0   5  -4    0.54    0.27
   0  -5   4    1.08    0.27
   0  -5   4    1.19    0.30
   0  -5   4    1.20    0.37
   0  -5   4    1.25    0.31
   0  -5   4    1.42    0.33
   0  -5   4    1.25    0.31
   0  -5   4    1.19    0.29
   1   4  -4    5.82    0.60
   1   4  -4    5.37    0.71
   1   4  -4    6.18    0.63
   1   4  -4    5.74    0.51
  -1  -4   4    7.28    0.58
  -1  -4   4    6.82    0.62
  -1  -4   4    6.42    0.60
  -1  -4   4    7.22    0.61
  -1  -4   4    7.40    0.62
  -1  -4   4    6.75    0.60
   2   3  -4  105.57    4.17
   2   3  -4  103.03    4.83
   2   3  -4  110.38    4.36
   2   3  -4  100.35    5.16
   2   3  -4  114.88    4.47
  -2  -3   4  103.38    4.08
  -2  -3   4  105.49    4.04
  -2  -3   4  103.19    4.19
  -2  -3   4  110.23    4.12
  -2  -3   4  108.97    4.15
  -2  -3   4  110.32    4.60
   3   2  -4    3.47    0.53
   3   2  -4    2.56    0.53
   3   2  -4    2.52    0.51
  -3  -2   4    2.36    0.48
  -3  -2   4    2.78    0.44
  -3  -2   4    2.61    0.41
  -3  -2   4    2.70    0.43
  -3  -2   4    2.66    0.48
   4   1  -4   30.37    1.70
   4   1  -4   29.97    1.90
   4   1  -4   28.86    1.73
  -4  -1   4   30.18    2.00
  -4  -1   4   28.23    1.95
   5   0  -4    6.81    0.57
   5   0  -4    6.99    0.42
   5   0  -4    6.54    0.43
   5   0  -4    6.92    0.44
   5   0  -4    6.47    0.41
   5   0  -4    6.92    0.41
  -5   0   4    5.77    0.44
  -5   0   4    5.42    0.42
  -5   0   4    5.77    0.45
  -5   0   4    5.46    0.41
  -5   0   4    5.34    0.42
  -5   0   4    5.80    0.42
  -5   0   4    5.09    0.42
   6  -1  -4    7.05    0.44
   6  -1  -4    6.52    0.42
   6  -1  -4    6.42    0.39
   6  -1  -4    7.20    0.41
   6  -1  -4    6.99    0.41
  -6   1   4    7.31    0.47
  -6   1   4    6.99    0.42
  -6   1   4    6.83    0.42
  -6   1   4    6.68    0.45
  -6   1   4    6.61    0.44
  -6   1   4    6.97    0.44
   7  -2  -4   11.86    0.45
   7  -2  -4   10.83    0.43
   7  -2  -4   11.65    0.48
  -7   2   4   11.03    0.47
  -7   2   4   11.85    0.49
  -7   2   4   11.30    0.50
  -4  10  -4    2.53    0.33
  -4  10  -4    2.14    0.21
  -4  10  -4    2.30    0.30
   4 -10   4    1.89    0.21
   4 -10   4    1.95    0.18
   4 -10   4    1.95    0.17
   4 -10   4    2.03    0.18
   4 -10   4    1.91    0.21
   4 -10   4    1.81    0.17
   4 -10   4    1.97    0.18
   4 -10   4    2.02    0.19
   4 -10   4    1.78    0.18
   4 -10   4    1.93    0.19
  -3   9  -4    1.77    0.33
   3  -9   4    2.23    0.26
   3  -9   4    2.30    0.28
   3  -9   4    2.44    0.29
   3  -9   4    2.15    0.23
   3  -9   4    2.20    0.23
   3  -9   4    2.40    0.26
   3  -9   4    2.16    0.21
   3  -9   4    2.59    0.24
   3  -9   4    2.33    0.26
   3  -9   4    2.22    0.24
   2  -8   4   14.88    0.74
   2  -8   4   13.54    0.67
   2  -8   4   13.88    0.70
   2  -8   4   14.58    0.82
   2  -8   4   13.94    0.71
   2  -8   4   13.74    0.79
   2  -8   4   14.16    0.65
   2  -8   4   15.18    0.76
  -1   7  -4   23.78    1.61
  -1   7  -4   24.07    1.40
   1  -7   4   26.81    1.63
   1  -7   4   27.26    1.66
   1  -7   4   25.45    1.56
   0   6  -4    3.52    0.33
   0   6  -4    3.18    0.50
   0  -6   4    2.76    0.43
   0  -6   4    3.57    0.50
   0  -6   4    2.86    0.43
   1   5  -4   32.20    1.78
   1   5  -4   29.25    1.59
   1   5  -4   29.10    1.70
  -1  -5   4   32.22    1.65
  -1  -5   4   32.32    1.65
  -1  -5   4   30.52    1.61
  -1  -5   4   33.58    1.69
  -1  -5   4   32.22    1.70
  -1  -5   4   31.95    1.68
   2   4  -4   30.26    1.67
   2   4  -4   28.68    1.73
   2   4  -4   30.31    1.73
  -2  -4   4   29.32    1.78
  -2  -4   4   29.97    1.63
  -2  -4   4   29.52    1.64
  -2  -4   4   30.33    1.65
  -2  -4   4   32.15    1.71
  -2  -4   4   29.50    1.66
   3   3  -4    4.59    0.66
   3   3  -4    5.33    0.67
   3   3  -4    5.07    0.67
  -3  -3   4    5.11    0.64
  -3  -3   4    5.22    0.62
  -3  -3   4    5.09    0.64
  -3  -3   4    6.11    0.75
  -3  -3   4    4.79    0.62
   4   2  -4   23.02    1.76
   4   2  -4   24.44    1.40
   4   2  -4   23.24    1.57
   4   2  -4   23.26    1.64
   4   2  -4   22.40    1.40
  -4  -2   4   22.90    1.73
  -4  -2   4   21.30    1.46
  -4  -2   4   22.41    1.49
  -4  -2   4   21.22    1.44
   5   1  -4   46.96    2.69
   5   1  -4   49.89    1.62
   5   1  -4   47.14    1.63
   5   1  -4   48.06    1.74
  -5  -1   4   47.38    1.59
  -5  -1   4   47.29    1.70
  -5  -1   4   48.86    1.81
  -5  -1   4   46.51    1.71
  -5  -1   4   47.14    1.82
  -5  -1   4   46.56    1.70
  -5  -1   4   47.66    1.77
  -5  -1   4   48.62    1.68
  -5  -1   4   49.21    1.80
  -5  -1   4   47.52    1.66
   6   0  -4   12.60    0.60
   6   0  -4   12.38    0.55
   6   0  -4   12.00    0.54
   6   0  -4   11.29    0.56
   6   0  -4   12.31    0.55
  -6   0   4    9.87    0.54
  -6   0   4   10.70    0.60
  -6   0   4   10.99    0.56
  -6   0   4   11.06    0.56
  -6   0   4   10.85    0.60
  -6   0   4   10.13    0.58
  -6   0   4   11.67    0.57
   7  -1  -4    7.35    0.32
   7  -1  -4    7.69    0.35
  -7   1   4    6.98    0.36
  -7   1   4    7.39    0.36
  -3  10  -4    2.30    0.31
   3 -10   4    2.02    0.19
   3 -10   4    1.77    0.20
   3 -10   4    1.86    0.21
   3 -10   4    1.79    0.19
   3 -10   4    1.88    0.18
   3 -10   4    1.68    0.17
   3 -10   4    1.67    0.21
   3 -10   4    1.99    0.23
   2  -9   4    9.57    0.54
   2  -9   4    9.80    0.58
   2  -9   4    9.95    0.57
   2  -9   4    9.57    0.51
   2  -9   4    8.99    0.60
   2  -9   4    9.22    0.49
   2  -9   4    9.61    0.62
  -1   8  -4   26.98    1.42
  -1   8  -4   24.87    1.82
   1  -8   4   25.95    1.13
   1   6  -4    8.73    0.89
   1   6  -4    8.94    0.65
  -1  -6   4    9.77    0.88
  -1  -6   4    8.37    0.83
  -1  -6   4    8.08    0.79
  -1  -6   4    8.53    0.82
   2   5  -4   38.01    2.03
   2   5  -4   39.39    2.14
   2   5  -4   37.53    1.99
  -2  -5   4   35.70    1.97
  -2  -5   4   35.24    1.98
  -2  -5   4   35.46    1.98
  -2  -5   4   35.26    1.94
  -2  -5   4   32.45    2.09
   3   4  -4   21.78    1.56
   3   4  -4   20.86    1.50
   3   4  -4   19.34    1.50
  -3  -4   4   21.99    1.63
  -3  -4   4   22.12    1.50
  -3  -4   4   21.36    1.48
  -3  -4   4   21.52    1.48
  -3  -4   4   20.83    1.43
   4   3  -4   18.78    1.43
   4   3  -4   16.79    1.41
   4   3  -4   16.74    1.44
   4   3  -4   19.24    1.31
   4   3  -4   20.26    1.20
  -4  -3   4   16.44    0.85
  -4  -3   4   17.24    1.34
  -4  -3   4   16.20    1.32
  -4  -3   4   18.58    1.55
   5   2  -4   48.37    1.73
   5   2  -4   47.92    2.70
   5   2  -4   47.70    2.59
   5   2  -4   48.27    1.61
  -5  -2   4   47.63    1.60
  -5  -2   4   48.43    1.72
  -5  -2   4   48.55    1.68
  -5  -2   4   46.95    1.70
  -5  -2   4   48.55    1.80
  -5  -2   4   48.28    1.65
  -5  -2   4   48.96    1.83
  -5  -2   4   46.24    1.76
  -5  -2   4   48.50    1.70
  -5  -2   4   48.69    1.80
   6   1  -4    4.49    0.30
   6   1  -4    4.55    0.29
   6   1  -4    4.52    0.31
   6   1  -4    4.43    0.28
  -6  -1   4    3.30    0.28
  -6  -1   4    3.31    0.30
  -6  -1   4    3.51    0.29
  -6  -1   4    3.33    0.28
  -6  -1   4    3.70    0.29
  -6  -1   4    3.39    0.30
  -6  -1   4    3.71    0.31
   3 -11   4    2.17    0.16
   3 -11   4    2.52    0.17
   3 -11   4    2.31    0.18
   3 -11   4    2.68    0.19
   3 -11   4    2.53    0.20
   3 -11   4    2.24    0.18
   2 -10   4    9.75    0.53
   2 -10   4    9.62    0.47
   2 -10   4    9.84    0.52
   2   6  -4   67.55    3.26
   2   6  -4   65.33    3.17
   2   6  -4   68.71    3.11
  -2  -6   4   69.88    3.18
  -2  -6   4   68.38    3.18
  -2  -6   4   67.26    3.21
   3   5  -4   10.24    0.93
   3   5  -4    9.69    1.05
   3   5  -4    9.37    0.95
  -3  -5   4    8.51    0.52
  -3  -5   4    8.55    1.05
  -3  -5   4    9.22    1.00
  -3  -5   4    8.63    0.56
   4   4  -4    7.11    0.62
  -4  -4   4    7.90    0.50
  -4  -4   4    7.46    0.46
  -4  -4   4    7.40    0.47
  -4  -4   4    7.75    0.50
  -4  -4   4    7.37    0.45
  -4  -4   4    6.89    0.48
  -4  -4   4    7.71    0.50
  -4  -4   4    6.96    0.55
  -4  -4   4    7.66    0.51
  -4  -4   4    7.92    0.51
  -4  -4   4    7.44    0.52
   5   3  -4   15.45    0.69
   5   3  -4   15.38    1.06
   5   3  -4   15.86    1.11
   5   3  -4   15.75    0.73
  -5  -3   4   16.91    0.77
  -5  -3   4   16.94    0.78
  -5  -3   4   16.89    0.74
  -5  -3   4   16.28    0.72
  -5  -3   4   16.53    0.75
  -5  -3   4   18.04    0.81
  -5  -3   4   17.66    0.76
  -5  -3   4   16.74    0.81
  -5  -3   4   16.65    0.76
  -5  -3   4   16.40    0.72
  -5  -3   4   16.34    0.82
  -5  -3   4   17.11    0.82
   6   2  -4    5.74    0.33
   6   2  -4    5.82    0.32
   6   2  -4    5.82    0.31
   6   2  -4    5.61    0.31
  -6  -2   4    4.54    0.33
  -6  -2   4    4.97    0.33
  -6  -2   4    4.64    0.31
  -6  -2   4    5.11    0.32
  -6  -2   4    5.47    0.34
  -6  -2   4    4.70    0.33
  -6  -2   4    5.09    0.32
  -2  -7   4   71.45    2.29
  -2  -7   4   73.05    2.47
  -2  -7   4   71.95    2.56
  -2  -7   4   70.36    2.73
  -2  -7   4   71.25    2.39
  -2  -7   4   70.17    2.35
  -3  -6   4    1.85    0.24
  -3  -6   4    1.69    0.24
  -3  -6   4    1.65    0.22
  -3  -6   4    1.80    0.28
  -3  -6   4    1.88    0.24
  -3  -6   4    2.01    0.23
  -3  -6   4    1.93    0.24
  -3  -6   4    1.89    0.25
  -3  -6   4    1.90    0.24
  -3  -6   4    1.79    0.24
   4   5  -4   10.25    0.79
  -4  -5   4   11.35    0.58
  -4  -5   4   10.80    0.60
  -4  -5   4   10.93    0.55
  -4  -5   4   10.90    0.54
  -4  -5   4   11.41    0.59
  -4  -5   4   11.53    0.60
  -4  -5   4   11.12    0.61
  -4  -5   4   11.33    0.65
  -4  -5   4   11.16    0.61
  -4  -5   4   11.12    0.61
  -4  -5   4   10.92    0.69
  -4  -5   4   11.46    0.61
   5   4  -4    9.40    0.46
   5   4  -4    9.58    0.73
   5   4  -4    9.48    0.70
  -5  -4   4    9.88    0.54
  -5  -4   4    9.62    0.58
  -5  -4   4   10.20    0.50
  -5  -4   4    9.55    0.49
  -5  -4   4    9.94    0.54
  -5  -4   4    9.72    0.51
  -5  -4   4   10.41    0.54
  -5  -4   4   10.20    0.53
  -5  -4   4    9.96    0.52
  -5  -4   4    9.90    0.49
  -5  -4   4    9.37    0.49
  -5  -4   4   10.02    0.56
   6   3  -4    7.80    0.37
   6   3  -4    7.77    0.34
   6   3  -4    8.34    0.35
   6   3  -4    8.19    0.35
  -6  -3   4    7.18    0.35
  -6  -3   4    6.96    0.35
  -6  -3   4    7.12    0.36
  -6  -3   4    7.42    0.34
  -6  -3   4    7.35    0.37
  -6  -3   4    7.48    0.37
  -6  -3   4    7.09    0.39
  -6  -3   4    7.10    0.38
  -3  -7   4    3.88    0.32
  -3  -7   4    3.78    0.29
  -3  -7   4    4.03    0.37
  -3  -7   4    4.02    0.32
  -3  -7   4    3.62    0.33
  -3  -7   4    4.05    0.32
  -3  -7   4    4.14    0.31
   4   6  -4    1.66    0.24
  -4  -6   4    1.41    0.17
  -4  -6   4    1.37    0.19
  -4  -6   4    1.58    0.19
  -4  -6   4    1.57    0.19
  -4  -6   4    1.64    0.23
  -4  -6   4    1.46    0.19
  -4  -6   4    1.39    0.20
  -4  -6   4    1.48    0.19
  -4  -6   4    1.55    0.19
  -4  -6   4    1.46    0.19
   5   5  -4    0.87    0.12
   5   5  -4    0.95    0.18
   5   5  -4    1.05    0.19
  -5  -5   4    1.48    0.19
  -5  -5   4    1.37    0.16
  -5  -5   4    1.27    0.14
  -5  -5   4    1.18    0.16
  -5  -5   4    1.26    0.16
  -5  -5   4    1.45    0.16
  -5  -5   4    1.42    0.16
  -5  -5   4    1.28    0.15
  -5  -5   4    1.53    0.16
  -5  -5   4    1.40    0.17
  -5  -5   4    1.33    0.16
  -3  -8   4   19.67    0.72
  -3  -8   4   20.63    0.92
  -3  -8   4   20.81    0.76
  -3  -8   4   20.88    0.80
  -3  -8   4   20.75    0.85
  -4  -7   4    3.42    0.23
  -4  -7   4    3.39    0.23
  -4  -7   4    3.30    0.28
  -4  -7   4    3.43    0.22
  -4  -7   4    3.33    0.26
  -4  -7   4    3.59    0.24
  -4  -7   4    3.23    0.23
  -4  -7   4    3.75    0.25
  -4  -7   4    3.29    0.21
  -3  -6  -5    6.79    0.35
  -3  -6  -5    7.05    0.36
  -3  -6  -5    6.78    0.36
  -3  -6  -5    7.19    0.39
  -3  -6  -5    6.94    0.33
  -3  -6  -5    6.77    0.40
  -3  -6  -5    7.34    0.38
  -3  -6  -5    7.14    0.33
  -3  -6  -5    7.00    0.33
   3   6   5    6.94    0.51
  -2  -7  -5    5.16    0.31
  -2  -7  -5    5.17    0.31
  -2  -7  -5    5.56    0.29
  -2  -7  -5    5.06    0.32
  -2  -7  -5    5.64    0.32
  -2  -7  -5    4.99    0.29
  -2  -7  -5    5.30    0.29
  -2  -7  -5    5.37    0.33
  -2  -7  -5    5.46    0.29
   2   7   5    4.63    0.42
   2   7   5    5.10    0.30
  -1  -8  -5    9.23    0.44
  -1  -8  -5    9.35    0.42
  -1  -8  -5    9.42    0.41
  -1  -8  -5    9.61    0.39
  -1  -8  -5    8.90    0.45
  -1  -8  -5    9.44    0.44
  -1  -8  -5    9.80    0.41
   1   8   5   10.00    0.64
  -5  -3  -5    0.92    0.13
  -5  -3  -5    0.78    0.11
   5   3   5    0.65    0.09
  -4  -4  -5   12.65    0.57
  -4  -4  -5   12.60    0.58
  -4  -4  -5   12.39    0.53
  -4  -4  -5   12.24    0.61
  -4  -4  -5   12.89    0.67
  -4  -4  -5   12.75    0.58
  -4  -4  -5   13.34    0.53
  -4  -4  -5   13.61    0.51
  -4  -4  -5   13.49    0.61
   4   4   5   12.66    0.59
   4   4   5   12.68    0.83
  -3  -5  -5    5.18    0.32
  -3  -5  -5    5.10    0.38
  -3  -5  -5    4.89    0.36
  -3  -5  -5    5.51    0.36
  -3  -5  -5    5.30    0.33
  -3  -5  -5    4.57    0.39
  -3  -5  -5    4.78    0.34
  -3  -5  -5    4.89    0.32
  -3  -5  -5    5.29    0.35
  -3  -5  -5    5.33    0.35
  -3  -5  -5    5.12    0.35
   3   5   5    5.19    0.46
   3   5   5    5.27    0.48
   3   5   5    5.05    0.34
  -2  -6  -5    7.73    0.45
  -2  -6  -5    7.40    0.45
  -2  -6  -5    7.30    0.41
  -2  -6  -5    8.08    0.47
  -2  -6  -5    7.77    0.46
  -2  -6  -5    8.14    0.50
  -2  -6  -5    7.50    0.47
  -2  -6  -5    7.97    0.52
  -2  -6  -5    7.72    0.43
  -2  -6  -5    7.65    0.42
   2   6   5    7.46    0.60
   2   6   5    7.24    0.63
  -1  -7  -5    9.28    0.52
  -1  -7  -5    9.34    0.46
  -1  -7  -5    8.74    0.50
  -1  -7  -5    9.45    0.46
  -1  -7  -5    8.88    0.45
  -1  -7  -5    9.26    0.50
  -1  -7  -5    8.99    0.46
  -1  -7  -5    8.81    0.49
  -1  -7  -5    9.31    0.49
  -1  -7  -5    8.33    0.50
   1   7   5    8.89    0.67
   0  -8  -5    1.05    0.16
   0  -8  -5    1.15    0.16
   0  -8  -5    1.10    0.15
   0  -8  -5    1.10    0.15
   0  -8  -5    1.26    0.17
   0  -8  -5    1.22    0.15
   0  -8  -5    0.99    0.14
   0  -8  -5    1.16    0.16
   0  -8  -5    1.28    0.16
   0  -8  -5    1.20    0.14
   0  -8  -5    0.99    0.15
   1  -9  -5    5.02    0.26
   1  -9  -5    5.30    0.29
   1  -9  -5    5.24    0.31
   1  -9  -5    5.23    0.31
   1  -9  -5    5.00    0.27
   1  -9  -5    5.06    0.27
   1  -9  -5    4.82    0.25
   1  -9  -5    4.92    0.28
   1  -9  -5    4.95    0.26
   1  -9  -5    5.04    0.29
   1  -9  -5    5.15    0.28
  -1   9   5    5.80    0.45
  -5  -2  -5    1.41    0.16
  -5  -2  -5    1.48    0.16
  -5  -2  -5    1.21    0.15
  -5  -2  -5    1.23    0.15
  -5  -2  -5    1.34    0.17
  -5  -2  -5    1.25    0.15
  -5  -2  -5    1.39    0.17
   5   2   5    1.94    0.19
  -4  -3  -5    3.29    0.29
  -4  -3  -5    2.81    0.28
  -4  -3  -5    3.37    0.28
  -4  -3  -5    3.76    0.31
  -4  -3  -5    3.47    0.27
  -4  -3  -5    2.85    0.27
  -4  -3  -5    3.07    0.28
  -4  -3  -5    3.50    0.31
  -4  -3  -5    3.24    0.34
  -4  -3  -5    3.10    0.30
   4   3   5    3.52    0.37
   4   3   5    4.14    0.31
   4   3   5    3.34    0.37
   4   3   5    3.86    0.31
  -3  -4  -5    3.75    0.31
  -3  -4  -5    3.41    0.31
  -3  -4  -5    3.77    0.33
  -3  -4  -5    3.62    0.33
  -3  -4  -5    3.35    0.36
  -3  -4  -5    2.94    0.27
  -3  -4  -5    3.31    0.32
  -3  -4  -5    3.30    0.28
  -3  -4  -5    3.21    0.28
  -3  -4  -5    3.09    0.30
  -3  -4  -5    3.49    0.33
   3   4   5    3.51    0.43
   3   4   5    3.44    0.32
   3   4   5    3.34    0.38
  -2  -5  -5    1.29    0.26
  -2  -5  -5    0.91    0.17
  -2  -5  -5    1.14    0.21
  -2  -5  -5    1.19    0.20
  -2  -5  -5    1.21    0.22
  -2  -5  -5    1.08    0.22
  -2  -5  -5    1.09    0.18
  -2  -5  -5    1.04    0.21
  -2  -5  -5    1.10    0.21
  -2  -5  -5    0.90    0.18
  -2  -5  -5    1.31    0.25
   2   5   5    1.50    0.26
  -1  -6  -5   16.21    0.73
  -1  -6  -5   16.37    0.79
  -1  -6  -5   17.60    0.74
  -1  -6  -5   16.53    0.79
  -1  -6  -5   17.15    0.83
  -1  -6  -5   15.86    0.81
  -1  -6  -5   16.43    0.71
  -1  -6  -5   17.08    0.77
  -1  -6  -5   15.47    0.70
  -1  -6  -5   17.27    0.85
  -1  -6  -5   16.76    0.73
   1   6   5   16.65    1.12
   0  -7  -5    5.61    0.37
   0  -7  -5    5.37    0.39
   0  -7  -5    5.66    0.37
   0  -7  -5    5.63    0.40
   0  -7  -5    5.42    0.35
   0  -7  -5    5.28    0.37
   0  -7  -5    5.72    0.37
   0  -7  -5    5.60    0.40
   0  -7  -5    5.53    0.41
   0  -7  -5    5.60    0.37
   0  -7  -5    5.80    0.39
   0  -7  -5    5.49    0.40
   0   7   5    6.47    0.56
   1  -8  -5    1.57    0.19
   1  -8  -5    1.60    0.19
   1  -8  -5    1.54    0.19
   1  -8  -5    1.54    0.18
   1  -8  -5    1.60    0.18
   1  -8  -5    1.65    0.19
   1  -8  -5    1.48    0.20
   1  -8  -5    1.67    0.18
   1  -8  -5    1.55    0.18
   1  -8  -5    1.46    0.19
   1  -8  -5    1.49    0.17
  -1   8   5    1.60    0.26
   2  -9  -5    3.40    0.25
   2  -9  -5    3.56    0.24
   2  -9  -5    3.57    0.25
   2  -9  -5    3.69    0.24
   2  -9  -5    3.42    0.22
   2  -9  -5    3.59    0.26
   2  -9  -5    3.43    0.23
   2  -9  -5    3.40    0.22
   2  -9  -5    3.72    0.24
  -2   9   5    3.92    0.38
  -6   0  -5    7.22    0.34
  -6   0  -5    7.18    0.32
  -6   0  -5    7.45    0.35
   6   0   5    6.90    0.35
  -5  -1  -5    5.81    0.41
  -5  -1  -5    5.81    0.37
  -5  -1  -5    5.96    0.38
  -5  -1  -5    6.08    0.37
  -5  -1  -5    5.41    0.37
  -5  -1  -5    5.44    0.36
   5   1   5    6.40    0.36
   5   1   5    5.98    0.39
  -4  -2  -5    6.31    0.43
  -4  -2  -5    7.04    0.45
  -4  -2  -5    6.28    0.46
  -4  -2  -5    6.30    0.50
  -4  -2  -5    6.39    0.44
  -4  -2  -5    7.10    0.49
  -4  -2  -5    6.29    0.43
  -4  -2  -5    6.36    0.45
   4   2   5    7.87    0.49
   4   2   5    7.72    0.63
   4   2   5    7.12    0.46
  -3  -3  -5   16.35    0.72
  -3  -3  -5   16.39    0.74
  -3  -3  -5   16.37    0.78
  -3  -3  -5   16.32    0.85
  -3  -3  -5   16.07    0.73
  -3  -3  -5   15.92    0.80
  -3  -3  -5   16.33    0.80
  -3  -3  -5   16.17    0.92
  -3  -3  -5   16.77    0.85
  -3  -3  -5   15.72    0.75
  -3  -3  -5   17.12    0.84
   3   3   5   18.19    1.11
   3   3   5   16.71    0.78
   3   3   5   16.79    0.84
   3   3   5   17.42    1.18
  -2  -4  -5   14.64    0.77
  -2  -4  -5   14.95    0.77
  -2  -4  -5   14.60    0.76
  -2  -4  -5   14.29    0.85
  -2  -4  -5   14.18    0.65
  -2  -4  -5   13.94    0.67
  -2  -4  -5   14.16    0.70
  -2  -4  -5   13.61    0.66
  -2  -4  -5   14.28    0.73
  -2  -4  -5   14.21    0.71
  -2  -4  -5   13.77    0.68
   2   4   5   13.24    0.98
  -1  -5  -5   14.44    0.75
  -1  -5  -5   13.74    0.65
  -1  -5  -5   14.40    0.67
  -1  -5  -5   13.60    0.70
  -1  -5  -5   14.00    0.65
  -1  -5  -5   13.92    0.71
  -1  -5  -5   13.47    0.68
  -1  -5  -5   14.07    0.65
  -1  -5  -5   14.12    0.76
  -1  -5  -5   13.68    0.67
  -1  -5  -5   14.29    0.72
  -1  -5  -5   13.78    0.73
   1   5   5   13.62    1.00
   0  -6  -5   72.51    2.39
   0  -6  -5   70.81    2.21
   0  -6  -5   72.17    2.32
   0  -6  -5   70.51    2.26
   0  -6  -5   71.12    2.48
   0  -6  -5   74.44    2.65
   0  -6  -5   73.33    2.47
   0  -6  -5   70.88    2.46
   0  -6  -5   72.11    2.58
   0  -6  -5   68.70    2.33
   0  -6  -5   71.76    2.29
   0  -6  -5   73.54    2.57
   0  -6  -5   73.41    2.31
   0   6   5   71.33    3.77
   1  -7  -5    0.68    0.16
   1  -7  -5    0.89    0.18
   1  -7  -5    0.80    0.16
   1  -7  -5    1.03    0.21
   1  -7  -5    0.71    0.17
   1  -7  -5    1.03    0.20
   1  -7  -5    0.94    0.19
   1  -7  -5    0.73    0.15
   1  -7  -5    0.79    0.16
   1  -7  -5    0.84    0.17
   1  -7  -5    0.96    0.17
  -1   7   5    1.42    0.27
   2  -8  -5    7.57    0.43
   2  -8  -5    8.02    0.47
   2  -8  -5    7.65    0.43
   2  -8  -5    8.00    0.46
   2  -8  -5    7.72    0.42
   2  -8  -5    8.19    0.47
   2  -8  -5    7.80    0.46
   2  -8  -5    8.05    0.46
   2  -8  -5    7.93    0.41
   2  -8  -5    7.62    0.43
   2  -8  -5    7.53    0.44
   2  -8  -5    8.20    0.42
  -2   8   5    7.42    0.64
   3  -9  -5    8.41    0.43
   3  -9  -5    8.36    0.38
   3  -9  -5    8.53    0.42
   3  -9  -5    8.70    0.42
   3  -9  -5    8.33    0.40
   3  -9  -5    8.80    0.40
   3  -9  -5    8.10    0.36
   3  -9  -5    8.65    0.43
   3  -9  -5    8.34    0.38
   3  -9  -5    7.74    0.39
  -3   9   5    9.99    0.45
  -3   9   5    9.71    0.66
  -6   1  -5    3.65    0.25
  -6   1  -5    4.12    0.27
  -6   1  -5    4.06    0.24
   6  -1   5    4.00    0.26
  -5   0  -5   11.22    0.59
  -5   0  -5   11.13    0.56
  -5   0  -5   11.24    0.63
  -5   0  -5   11.10    0.59
  -5   0  -5   10.42    0.57
  -5   0  -5   11.22    0.57
   5   0   5   10.42    0.58
   5   0   5   11.41    0.54
   5   0   5   10.98    0.60
  -4  -1  -5   29.34    1.40
  -4  -1  -5   31.77    1.24
  -4  -1  -5   31.95    1.27
  -4  -1  -5   30.72    1.32
  -4  -1  -5   29.92    1.25
  -4  -1  -5   32.00    1.22
  -4  -1  -5   31.07    1.34
  -4  -1  -5   30.28    1.25
   4   1   5   32.38    1.30
   4   1   5   31.42    1.31
   4   1   5   31.96    1.86
  -3  -2  -5   12.99    1.28
  -3  -2  -5   14.32    1.36
   3   2   5   12.47    1.01
   3   2   5   12.02    0.88
   3   2   5   12.16    1.04
   3   2   5   12.31    1.03
  -2  -3  -5   10.76    1.04
  -2  -3  -5   10.60    1.13
  -2  -3  -5   10.53    1.11
   2   3   5    9.08    0.93
   2   3   5   10.37    0.91
   2   3   5    9.11    0.84
   2   3   5    9.33    0.88
   2   3   5   10.69    0.79
   2   3   5    9.70    0.97
  -1  -4  -5   11.99    1.15
  -1  -4  -5   12.90    1.29
  -1  -4  -5   12.66    1.22
  -1  -4  -5   14.20    1.30
   1   4   5   13.02    1.09
   1   4   5   12.18    0.90
   1   4   5   13.17    1.13
   1   4   5   11.18    0.95
   1   4   5   11.66    0.96
   0  -5  -5   80.57    4.20
   0  -5  -5   78.32    3.99
   0  -5  -5   81.33    4.12
   0   5   5   78.50    3.37
   0   5   5   79.45    3.91
   0   5   5   77.87    4.09
   0   5   5   80.17    3.97
   0   5   5   78.33    3.85
   1  -6  -5   11.52    0.62
   1  -6  -5   12.03    0.64
   1  -6  -5   11.69    0.58
   1  -6  -5   11.20    0.58
   1  -6  -5   11.83    0.58
   1  -6  -5   11.56    0.60
   1  -6  -5   11.74    0.66
   1  -6  -5   11.46    0.60
   1  -6  -5   11.58    0.60
   1  -6  -5   11.19    0.64
   1  -6  -5   11.50    0.62
  -1   6   5   13.00    1.12
  -1   6   5   12.90    0.91
   2  -7  -5    0.47    0.13
   2  -7  -5    0.63    0.15
   2  -7  -5    0.45    0.14
   2  -7  -5    0.50    0.13
   2  -7  -5    0.43    0.12
   2  -7  -5    0.66    0.15
   2  -7  -5    0.40    0.12
   2  -7  -5    0.58    0.15
   2  -7  -5    0.55    0.13
   2  -7  -5    0.62    0.16
   2  -7  -5    0.53    0.13
   2  -7  -5    0.69    0.15
   2  -7  -5    0.53    0.15
  -2   7   5    0.81    0.26
   3  -8  -5    6.64    0.41
   3  -8  -5    6.65    0.37
   3  -8  -5    6.77    0.41
   3  -8  -5    7.09    0.40
   3  -8  -5    6.63    0.40
   3  -8  -5    6.71    0.39
   3  -8  -5    6.59    0.42
   3  -8  -5    7.22    0.42
   3  -8  -5    6.94    0.42
   3  -8  -5    6.40    0.36
   3  -8  -5    7.25    0.39
  -3   8   5    6.76    0.60
  -3   8   5    7.01    0.65
   4  -9  -5    5.68    0.27
   4  -9  -5    5.40    0.28
   4  -9  -5    6.22    0.30
   4  -9  -5    4.88    0.27
   4  -9  -5    5.73    0.29
  -4   9   5    4.57    0.40
  -4   9   5    4.42    0.30
  -4   9   5    4.56    0.29
  -6   2  -5   10.24    0.49
  -6   2  -5    9.78    0.49
  -6   2  -5    9.79    0.48
   6  -2   5   11.06    0.51
   6  -2   5   11.41    0.49
  -5   1  -5    0.66    0.17
  -5   1  -5    0.69    0.16
  -5   1  -5    0.95    0.21
  -5   1  -5    0.95    0.20
  -5   1  -5    1.02    0.20
   5  -1   5    0.55    0.15
   5  -1   5    0.50    0.15
  -4   0  -5    5.15    0.43
  -4   0  -5    5.17    0.42
  -4   0  -5    5.47    0.44
  -4   0  -5    6.02    0.45
  -4   0  -5    5.27    0.40
  -4   0  -5    5.06    0.42
   4   0   5    4.46    0.40
   4   0   5    4.58    0.39
   4   0   5    4.76    0.49
   4   0   5    4.99    0.38
  -3  -1  -5   23.72    1.79
  -3  -1  -5   25.99    1.92
   3   1   5   24.32    1.44
   3   1   5   26.37    1.51
   3   1   5   24.92    1.52
   3   1   5   25.78    1.53
  -2  -2  -5    1.12    0.41
  -2  -2  -5    0.74    0.31
  -2  -2  -5    0.61    0.29
   2   2   5    1.67    0.42
   2   2   5    1.61    0.42
   2   2   5    1.45    0.37
   2   2   5    1.37    0.36
   2   2   5    1.31    0.37
  -1  -3  -5   24.29    1.61
  -1  -3  -5   26.93    1.77
  -1  -3  -5   25.82    1.73
  -1  -3  -5   26.00    1.82
   1   3   5   24.21    1.34
   1   3   5   25.38    1.59
   1   3   5   27.18    1.65
   1   3   5   24.71    1.41
   1   3   5   23.82    1.40
   0  -4  -5   29.40    1.91
   0  -4  -5   28.62    1.87
   0  -4  -5   27.72    1.90
   0  -4  -5   28.80    2.03
   0   4   5   32.03    1.82
   0   4   5   29.21    1.57
   0   4   5   31.72    1.83
   1  -5  -5    8.44    0.98
   1  -5  -5    8.29    0.97
   1  -5  -5    7.79    0.98
   1  -5  -5    8.26    0.94
  -1   5   5    7.59    0.67
  -1   5   5    7.54    0.81
  -1   5   5    8.32    0.89
  -1   5   5    8.76    0.91
   2  -6  -5   10.02    0.56
   2  -6  -5   10.82    0.61
   2  -6  -5   11.85    0.69
   2  -6  -5   10.48    0.60
   2  -6  -5    9.60    0.58
   2  -6  -5    9.64    1.17
   2  -6  -5   10.11    0.59
   2  -6  -5   10.20    0.58
   2  -6  -5   10.51    0.55
   2  -6  -5   11.31    0.60
  -2   6   5   10.74    1.07
  -2   6   5   12.43    1.19
  -2   6   5   11.37    0.88
   3  -7  -5   20.96    0.87
   3  -7  -5   21.07    0.94
   3  -7  -5   22.59    0.86
   3  -7  -5   20.72    0.84
   3  -7  -5   22.24    0.85
   3  -7  -5   21.04    0.93
   3  -7  -5   21.69    0.85
   3  -7  -5   21.54    0.92
   3  -7  -5   20.28    0.92
   3  -7  -5   21.78    0.94
   3  -7  -5   21.78    0.89
   3  -7  -5   21.99    0.98
  -3   7   5   20.81    1.45
  -3   7   5   18.93    1.37
   4  -8  -5    3.92    0.28
   4  -8  -5    4.36    0.26
   4  -8  -5    3.67    0.29
   4  -8  -5    4.36    0.28
   4  -8  -5    4.08    0.25
   4  -8  -5    3.73    0.27
   4  -8  -5    4.33    0.27
   4  -8  -5    4.07    0.30
   4  -8  -5    3.77    0.28
   4  -8  -5    3.71    0.27
   4  -8  -5    4.62    0.27
   4  -8  -5    4.61    0.29
  -4   8   5    4.56    0.35
  -4   8   5    4.22    0.43
  -4   8   5    4.53    0.47
  -4   8   5    4.13    0.35
  -6   3  -5    2.05    0.21
  -6   3  -5    2.09    0.21
  -6   3  -5    2.22    0.22
  -6   3  -5    2.41    0.21
   6  -3   5    2.00    0.19
   6  -3   5    1.99    0.20
  -5   2  -5    2.07    0.25
  -5   2  -5    2.18    0.27
  -5   2  -5    2.40    0.28
  -5   2  -5    1.95    0.26
   5  -2   5    1.79    0.24
   5  -2   5    1.85    0.22
   5  -2   5    1.88    0.23
  -4   1  -5    8.35    1.05
   4  -1   5    8.85    0.91
   4  -1   5    8.06    0.81
  -3   0  -5   24.91    1.81
   3   0   5   24.79    1.50
   3   0   5   25.95    1.45
   3   0   5   22.97    1.40
  -2  -1  -5   11.20    1.08
  -2  -1  -5   10.38    0.98
  -2  -1  -5   10.87    1.04
   2   1   5   12.53    0.89
   2   1   5   13.03    0.88
   2   1   5   13.02    0.89
  -1  -2  -5   12.86    0.98
  -1  -2  -5   13.74    1.19
  -1  -2  -5   13.38    1.08
  -1  -2  -5   12.18    1.02
  -1  -2  -5   12.68    1.18
   1   2   5   12.97    1.08
   1   2   5   13.70    0.90
   1   2   5   14.71    1.03
   1   2   5   12.75    0.85
   1   2   5   13.18    0.90
   1   2   5   13.68    0.97
   0  -3  -5  146.37    6.41
   0  -3  -5  150.69    6.17
   0  -3  -5  151.28    6.22
   0  -3  -5  154.06    6.33
   0  -3  -5  154.69    6.60
   0   3   5  144.28    5.36
   0   3   5  155.27    5.38
   0   3   5  148.17    6.56
   0   3   5  139.89    6.07
   1  -4  -5   34.71    2.10
   1  -4  -5   37.28    2.24
   1  -4  -5   34.36    2.05
   1  -4  -5   36.89    2.14
  -1   4   5   34.85    1.69
  -1   4   5   33.79    1.99
  -1   4   5   33.24    1.95
  -1   4   5   32.58    1.98
   2  -5  -5    4.14    0.67
   2  -5  -5    4.07    0.71
   2  -5  -5    4.15    0.72
  -2   5   5    5.37    0.74
  -2   5   5    4.96    0.53
  -2   5   5    5.74    0.72
  -2   5   5    5.92    0.74
  -2   5   5    6.22    0.74
   3  -6  -5   21.98    0.86
   3  -6  -5   21.23    0.85
   3  -6  -5   21.49    0.93
   3  -6  -5   21.65    0.89
   3  -6  -5   21.51    0.86
   3  -6  -5   21.39    0.91
   3  -6  -5   20.92    0.94
   3  -6  -5   22.12    0.86
   3  -6  -5   20.98    0.93
   3  -6  -5   21.14    0.93
   3  -6  -5   22.24    0.96
   3  -6  -5   21.26    1.03
   3  -6  -5   21.26    0.89
  -3   6   5   22.27    1.44
  -3   6   5   19.48    1.45
  -3   6   5   19.81    1.08
   4  -7  -5   13.39    0.69
   4  -7  -5   14.82    0.66
   4  -7  -5   14.40    0.60
   4  -7  -5   14.77    0.69
   4  -7  -5   14.30    0.67
   4  -7  -5   15.32    0.63
   4  -7  -5   14.05    0.74
   4  -7  -5   13.49    0.67
  -4   7   5   12.84    0.98
  -4   7   5   13.41    0.80
  -4   7   5   13.68    1.04
   5  -8  -5    9.75    0.41
   5  -8  -5   10.27    0.44
   5  -8  -5    9.74    0.47
   5  -8  -5    9.33    0.41
   5  -8  -5   10.42    0.43
   5  -8  -5    9.71    0.43
  -5   8   5    8.03    0.45
  -5   8   5    8.31    0.45
  -5   8   5    8.82    0.48
  -6   4  -5    1.97    0.22
  -6   4  -5    1.89    0.21
  -6   4  -5    2.14    0.23
   6  -4   5    2.50    0.21
   6  -4   5    2.53    0.22
  -5   3  -5   20.36    0.98
  -5   3  -5   19.01    0.92
  -5   3  -5   20.76    0.94
  -5   3  -5   20.50    0.92
   5  -3   5   21.28    0.94
   5  -3   5   19.81    0.84
   5  -3   5   20.97    0.95
  -4   2  -5   16.26    1.46
   4  -2   5   16.53    1.30
  -3   1  -5    6.61    0.82
  -3   1  -5    6.89    0.88
   3  -1   5    8.61    0.74
   3  -1   5    7.67    0.74
  -2   0  -5    1.66    0.44
  -2   0  -5    2.30    0.52
   2   0   5    2.44    0.36
   2   0   5    2.53    0.37
   2   0   5    2.41    0.35
   2   0   5    2.41    0.33
  -1  -1  -5  126.86    5.17
  -1  -1  -5  117.96    4.92
  -1  -1  -5  119.80    5.84
  -1  -1  -5  115.19    5.30
  -1  -1  -5  125.98    5.17
   1   1   5  125.05    4.36
   1   1   5  118.69    4.89
   1   1   5  120.20    5.72
   1   1   5  127.55    4.43
   1   1   5  115.45    4.36
   1   1   5  120.71    5.37
   0  -2  -5   72.72    3.40
   0  -2  -5   67.42    3.61
   0  -2  -5   65.60    3.14
   0  -2  -5   67.43    3.15
   0  -2  -5   69.94    3.12
   0  -2  -5   67.57    3.17
   0   2   5   70.75    2.72
   0   2   5   68.18    3.52
   0   2   5   68.60    2.70
   0   2   5   62.75    2.99
   0   2   5   69.43    3.25
   0   2   5   76.89    2.64
   1  -3  -5   27.40    1.60
   1  -3  -5   26.92    1.63
   1  -3  -5   26.16    1.68
   1  -3  -5   26.88    1.74
  -1   3   5   26.43    1.59
  -1   3   5   25.63    1.77
  -1   3   5   26.57    1.33
  -1   3   5   25.82    1.55
  -1   3   5   27.71    1.56
   2  -4  -5    9.55    0.90
   2  -4  -5    9.28    0.99
   2  -4  -5    9.12    0.91
   2  -4  -5    9.76    0.99
  -2   4   5    9.60    0.92
  -2   4   5    9.46    0.92
  -2   4   5    7.60    0.81
   3  -5  -5    4.09    0.71
   3  -5  -5    4.36    0.74
   3  -5  -5    4.70    0.71
   3  -5  -5    4.27    0.74
  -3   5   5    2.36    0.59
  -3   5   5    2.43    0.59
  -3   5   5    3.12    0.44
  -3   5   5    3.03    0.64
   4  -6  -5   18.30    0.82
   4  -6  -5   18.38    0.91
   4  -6  -5   17.56    0.76
   4  -6  -5   17.18    0.72
   4  -6  -5   18.02    0.83
   4  -6  -5   17.58    0.79
   4  -6  -5   17.50    0.81
  -4   6   5   15.69    1.18
  -4   6   5   15.47    0.93
  -4   6   5   15.09    1.20
   5  -7  -5    9.74    0.48
   5  -7  -5    9.61    0.53
   5  -7  -5    9.77    0.46
   5  -7  -5    9.82    0.48
   5  -7  -5    9.07    0.46
   5  -7  -5    9.93    0.43
  -5   7   5    9.72    0.54
  -5   7   5    9.28    0.69
  -5   7   5    9.22    0.54
  -5   7   5    9.34    0.58
  -6   5  -5    7.91    0.44
  -6   5  -5    7.88    0.47
  -6   5  -5    7.67    0.45
   6  -5   5    8.69    0.39
   6  -5   5    8.35    0.42
   6  -5   5    8.55    0.43
  -5   4  -5   10.46    0.66
  -5   4  -5   10.65    0.62
  -5   4  -5   10.87    0.64
  -5   4  -5   10.26    0.63
   5  -4   5   10.58    0.63
   5  -4   5   10.96    0.56
   5  -4   5   11.01    0.61
   5  -4   5   10.76    0.61
   5  -4   5   11.54    0.61
  -4   3  -5   32.67    2.19
   4  -3   5   31.86    1.95
  -3   2  -5   47.49    2.74
  -3   2  -5   46.95    2.61
   3  -2   5   49.52    2.37
   3  -2   5   49.23    2.20
  -2   1  -5  109.83    4.67
  -2   1  -5  107.08    4.86
   2  -1   5  109.11    4.11
   2  -1   5  103.05    4.00
   2  -1   5  112.77    4.02
  -1   0  -5  115.19    4.64
  -1   0  -5  115.78    4.84
  -1   0  -5  113.59    5.08
  -1   0  -5  113.59    4.72
   1   0   5  116.92    4.16
   1   0   5  113.74    4.19
   1   0   5  120.79    4.19
   1   0   5  123.58    4.21
   0  -1  -5   20.15    1.30
   0  -1  -5   20.20    1.26
   0  -1  -5   20.70    1.19
   0  -1  -5   21.19    1.32
   0  -1  -5   21.07    1.17
   0   1   5   20.00    1.20
   0   1   5   20.31    1.25
   0   1   5   20.69    1.04
   0   1   5   20.02    1.12
   0   1   5   19.48    1.03
   0   1   5   20.10    0.99
   1  -2  -5  263.34   10.48
   1  -2  -5  274.13   10.07
   1  -2  -5  269.31   10.39
   1  -2  -5  259.95   10.04
   1  -2  -5  250.20    9.63
  -1   2   5  255.01    8.77
  -1   2   5  272.13   10.30
  -1   2   5  277.92    8.72
  -1   2   5  220.86    9.97
  -1   2   5  261.90   11.75
  -1   2   5  269.44   10.95
   2  -3  -5   45.26    2.46
   2  -3  -5   48.17    2.41
   2  -3  -5   47.20    2.48
   2  -3  -5   51.97    2.38
  -2   3   5   43.34    2.33
  -2   3   5   43.65    2.49
  -2   3   5   46.11    2.42
  -2   3   5   44.65    2.25
   3  -4  -5   25.90    1.75
   3  -4  -5   24.67    1.75
  -3   4   5   21.31    1.45
  -3   4   5   23.30    1.68
  -3   4   5   22.16    1.60
   4  -5  -5   15.02    0.71
   4  -5  -5   15.20    0.75
   4  -5  -5   15.19    0.69
   4  -5  -5   15.00    0.76
   4  -5  -5   15.44    0.69
   4  -5  -5   15.03    0.83
   4  -5  -5   14.67    0.80
   4  -5  -5   14.53    0.74
   4  -5  -5   15.40    0.74
  -4   5   5   15.91    0.93
  -4   5   5   16.75    1.15
  -4   5   5   16.07    1.17
  -4   5   5   17.17    0.92
   5  -6  -5   11.60    0.64
   5  -6  -5   11.78    0.58
   5  -6  -5   11.98    0.66
   5  -6  -5   11.66    0.53
   5  -6  -5   11.43    0.55
   5  -6  -5   11.70    0.58
   5  -6  -5   12.33    0.59
  -5   6   5   12.58    0.75
  -5   6   5   11.61    0.69
  -5   6   5   12.24    0.68
   6  -7  -5    7.13    0.31
  -6   7   5    6.93    0.38
  -6   6  -5    0.28    0.10
  -6   6  -5    0.44    0.11
  -6   6  -5    0.47    0.13
   6  -6   5    0.79    0.13
   6  -6   5    0.72    0.11
  -5   5  -5    7.62    0.53
  -5   5  -5    6.84    0.49
  -5   5  -5    7.17    0.46
  -5   5  -5    7.30    0.50
   5  -5   5    5.84    0.37
   5  -5   5    6.42    0.45
   5  -5   5    6.36    0.45
   5  -5   5    5.70    0.45
   5  -5   5    6.36    0.40
   5  -5   5    5.84    0.44
  -4   4  -5   88.25    4.35
  -4   4  -5   88.09    4.52
   4  -4   5   87.96    3.92
   4  -4   5   87.81    3.88
  -3   3  -5   83.24    4.07
  -3   3  -5   79.47    3.87
   3  -3   5   84.93    3.56
   3  -3   5   83.90    3.51
  -2   2  -5   64.17    2.87
  -2   2  -5   64.86    2.94
  -2   2  -5   64.14    3.13
   2  -2   5   65.64    2.69
   2  -2   5   59.87    2.54
   2  -2   5   66.14    2.68
   2  -2   5   60.77    2.48
  -1   1  -5   26.02    2.00
  -1   1  -5   25.78    1.35
  -1   1  -5   27.48    1.52
  -1   1  -5   25.62    1.37
   1  -1   5   24.08    1.18
   1  -1   5   23.18    1.12
   1  -1   5   23.63    1.18
   1  -1   5   24.12    1.18
   0   0  -5   13.48    0.84
   0   0  -5   14.45    0.85
   0   0  -5   13.97    0.99
   0   0  -5   12.81    1.16
   0   0  -5   14.22    0.96
   0   0   5   14.67    0.79
   0   0   5   13.69    0.81
   0   0   5   13.88    0.86
   0   0   5   14.83    0.78
   0   0   5   14.52    0.76
   1  -1  -5  139.16    5.59
   1  -1  -5  125.82    5.17
   1  -1  -5  135.14    5.45
   1  -1  -5  138.29    5.40
  -1   1   5  131.97    4.69
  -1   1   5  133.61    5.33
  -1   1   5  128.50    5.39
  -1   1   5  133.20    6.14
  -1   1   5  134.29    4.65
   2  -2  -5   81.62    3.47
   2  -2  -5   79.10    3.49
   2  -2  -5   76.82    3.39
  -2   2   5   75.52    3.36
  -2   2   5   70.81    3.39
  -2   2   5   73.92    2.89
  -2   2   5   68.40    3.84
   3  -3  -5   13.96    1.21
   3  -3  -5   14.09    1.22
  -3   3   5   17.04    1.28
  -3   3   5   15.59    1.22
   4  -4  -5   10.17    1.13
  -4   4   5    9.61    1.04
  -4   4   5    9.95    1.12
   5  -5  -5    0.14    0.08
   5  -5  -5    0.18    0.09
   5  -5  -5    0.13    0.10
   5  -5  -5    0.22    0.09
   5  -5  -5    0.26    0.10
   5  -5  -5    0.14    0.09
  -5   5   5    0.10    0.11
  -5   5   5    0.06    0.09
   6  -6  -5    3.32    0.23
   6  -6  -5    3.21    0.22
   6  -6  -5    3.09    0.20
   6  -6  -5    3.55    0.23
  -6   6   5    4.40    0.31
  -6   6   5    4.01    0.29
  -6   7  -5    3.51    0.26
  -6   7  -5    3.40    0.23
  -6   7  -5    3.56    0.24
  -6   7  -5    3.58    0.26
   6  -7   5    3.35    0.21
   6  -7   5    2.85    0.19
   6  -7   5    3.08    0.22
  -5   6  -5    5.53    0.45
  -5   6  -5    5.85    0.44
  -5   6  -5    5.35    0.42
  -5   6  -5    5.12    0.43
   5  -6   5    4.91    0.37
   5  -6   5    5.40    0.36
   5  -6   5    5.09    0.39
   5  -6   5    5.66    0.42
   5  -6   5    5.14    0.37
   5  -6   5    5.05    0.33
   5  -6   5    4.81    0.36
   5  -6   5    5.11    0.40
  -4   5  -5   24.69    1.86
  -4   5  -5   26.64    2.01
   4  -5   5   28.43    1.79
   4  -5   5   27.99    1.79
  -3   4  -5   37.54    2.19
  -3   4  -5   39.60    2.38
   3  -4   5   40.31    2.06
   3  -4   5   40.57    2.09
  -2   3  -5    2.14    0.39
  -2   3  -5    2.19    0.37
  -2   3  -5    2.23    0.41
  -2   3  -5    2.67    0.40
   2  -3   5    1.63    0.35
   2  -3   5    1.76    0.29
   2  -3   5    2.17    0.42
   2  -3   5    1.80    0.44
   2  -3   5    1.88    0.32
   2  -3   5    1.89    0.30
  -1   2  -5   48.96    3.08
  -1   2  -5   50.82    2.45
  -1   2  -5   51.98    2.39
  -1   2  -5   51.79    2.19
  -1   2  -5   46.98    2.08
  -1   2  -5   51.42    2.26
   1  -2   5   45.44    1.94
   1  -2   5   47.17    2.39
   1  -2   5   48.40    1.97
   1  -2   5   48.21    2.00
   1  -2   5   47.08    2.03
   1  -2   5   46.22    1.89
   1  -2   5   46.72    2.01
   0   1  -5    6.67    0.57
   0   1  -5    6.85    0.59
   0   1  -5    6.72    0.57
   0   1  -5    6.60    0.52
   0  -1   5    4.62    0.44
   0  -1   5    5.22    0.40
   0  -1   5    4.56    0.41
   0  -1   5    4.88    0.40
   0  -1   5    5.15    0.42
   0  -1   5    5.56    0.39
   0  -1   5    4.77    0.41
   1   0  -5   24.70    1.36
   1   0  -5   25.89    1.36
   1   0  -5   22.75    1.16
   1   0  -5   24.24    1.38
   1   0  -5   25.08    1.42
  -1   0   5   26.73    1.20
  -1   0   5   23.00    1.26
  -1   0   5   26.54    1.18
  -1   0   5   25.70    1.39
  -1   0   5   24.69    1.10
   2  -1  -5  101.05    4.16
   2  -1  -5   94.57    3.75
   2  -1  -5   93.67    4.07
   2  -1  -5   92.93    4.50
  -2   1   5  100.76    4.15
  -2   1   5   98.19    4.17
  -2   1   5   97.00    4.71
  -2   1   5   96.25    3.59
   3  -2  -5    4.59    0.58
   3  -2  -5    4.41    0.64
   3  -2  -5    4.87    0.63
  -3   2   5    5.86    0.66
  -3   2   5    5.55    0.65
   4  -3  -5    2.49    0.66
  -4   3   5    2.16    0.54
  -4   3   5    1.80    0.48
   5  -4  -5    8.05    0.50
   5  -4  -5    8.55    0.56
   5  -4  -5    8.31    0.47
   5  -4  -5    7.83    0.47
   5  -4  -5    8.26    0.46
   5  -4  -5    7.91    0.55
  -5   4   5    8.63    0.53
  -5   4   5    9.46    0.65
  -5   4   5    9.34    0.64
   6  -5  -5    7.47    0.40
   6  -5  -5    7.18    0.37
   6  -5  -5    7.27    0.41
  -6   5   5    8.52    0.50
  -6   5   5    8.55    0.42
  -6   5   5    8.50    0.51
  -5   7  -5    1.65    0.25
  -5   7  -5    1.61    0.26
  -5   7  -5    1.77    0.32
  -5   7  -5    1.72    0.25
  -5   7  -5    1.93    0.24
   5  -7   5    2.56    0.24
   5  -7   5    2.61    0.23
   5  -7   5    2.84    0.23
   5  -7   5    2.54    0.27
   5  -7   5    2.39    0.23
   5  -7   5    2.53    0.27
   5  -7   5    2.73    0.25
   5  -7   5    2.40    0.21
   5  -7   5    2.47    0.25
  -4   6  -5   18.29    1.32
  -4   6  -5   17.07    1.37
  -4   6  -5   17.67    0.91
   4  -6   5   19.23    0.83
   4  -6   5   19.50    0.83
   4  -6   5   18.82    0.96
   4  -6   5   19.35    0.95
   4  -6   5   19.21    0.89
   4  -6   5   18.98    0.93
   4  -6   5   19.85    0.90
   4  -6   5   20.12    0.90
   4  -6   5   19.62    0.82
   4  -6   5   19.17    0.88
  -3   5  -5   49.68    2.99
  -3   5  -5   51.46    2.94
  -3   5  -5   53.26    2.77
  -3   5  -5   53.04    2.83
  -3   5  -5   52.66    2.98
   3  -5   5   55.71    2.69
   3  -5   5   56.50    2.69
   3  -5   5   59.90    2.72
   3  -5   5   55.09    2.64
  -2   4  -5   50.32    2.56
  -2   4  -5   47.55    2.31
  -2   4  -5   48.72    2.37
  -2   4  -5   50.14    2.53
   2  -4   5   46.90    2.20
   2  -4   5   45.22    2.03
   2  -4   5   46.18    2.19
   2  -4   5   43.27    2.63
   2  -4   5   43.78    2.16
   2  -4   5   48.65    2.28
  -1   3  -5   25.08    1.40
  -1   3  -5   24.53    1.33
  -1   3  -5   25.30    1.39
   1  -3   5   22.32    1.41
   1  -3   5   22.79    1.15
   1  -3   5   21.78    1.18
   1  -3   5   22.37    1.20
   1  -3   5   20.83    1.10
   1  -3   5   21.26    1.17
   1  -3   5   23.10    1.25
   0   2  -5   80.35    3.33
   0   2  -5   79.01    3.22
   0   2  -5   77.49    3.39
   0   2  -5   79.75    3.62
   0   2  -5   81.25    3.67
   0  -2   5   80.88    2.92
   0  -2   5   80.16    2.95
   0  -2   5   80.03    3.00
   0  -2   5   78.68    2.93
   0  -2   5   80.50    2.97
   0  -2   5   75.01    3.09
   0  -2   5   76.63    3.57
   1   1  -5   47.25    2.31
   1   1  -5   45.25    1.94
   1   1  -5   44.47    2.09
   1   1  -5   48.50    2.16
   1   1  -5   45.35    2.30
  -1  -1   5   43.77    1.81
  -1  -1   5   46.22    1.89
  -1  -1   5   46.06    1.87
  -1  -1   5   43.60    1.81
  -1  -1   5   40.35    1.99
  -1  -1   5   44.47    1.85
   2   0  -5   54.37    2.45
   2   0  -5   55.00    2.27
   2   0  -5   52.01    2.69
   2   0  -5   54.74    2.39
  -2   0   5   43.14    2.59
  -2   0   5   49.91    2.05
  -2   0   5   48.08    2.06
  -2   0   5   49.77    2.35
  -2   0   5   43.08    2.28
   3  -1  -5   16.30    1.27
   3  -1  -5   15.64    1.15
  -3   1   5   18.58    1.49
  -3   1   5   20.65    1.32
  -3   1   5   18.97    1.30
   4  -2  -5   21.71    1.64
   4  -2  -5   23.36    1.57
  -4   2   5   20.84    1.58
   5  -3  -5   11.63    0.62
   5  -3  -5   11.70    0.60
   5  -3  -5   12.03    0.63
   5  -3  -5   11.82    0.58
   5  -3  -5   11.75    0.58
   5  -3  -5   10.83    0.66
  -5   3   5   11.87    0.65
  -5   3   5   12.52    0.77
  -5   3   5   11.79    0.75
   6  -4  -5   11.37    0.53
   6  -4  -5   11.82    0.56
   6  -4  -5   11.99    0.59
  -6   4   5   13.62    0.70
  -6   4   5   13.39    0.70
  -6   4   5   13.91    0.61
  -5   8  -5    2.90    0.28
  -5   8  -5    2.66    0.28
  -5   8  -5    2.81    0.29
  -5   8  -5    2.96    0.26
  -5   8  -5    2.80    0.37
   5  -8   5    3.42    0.27
   5  -8   5    3.71    0.25
   5  -8   5    3.49    0.29
   5  -8   5    3.78    0.30
   5  -8   5    3.80    0.25
   5  -8   5    3.50    0.29
   5  -8   5    3.68    0.28
   5  -8   5    3.83    0.25
   5  -8   5    3.64    0.27
  -4   7  -5    9.38    0.91
  -4   7  -5    8.88    0.83
  -4   7  -5    9.14    0.60
   4  -7   5   10.17    0.54
   4  -7   5   10.39    0.59
   4  -7   5   10.46    0.65
   4  -7   5    9.68    0.57
   4  -7   5   10.98    0.60
   4  -7   5   10.53    0.54
   4  -7   5   10.24    0.53
   4  -7   5   10.62    0.63
   4  -7   5   10.28    0.58
   4  -7   5    9.59    0.62
   4  -7   5   10.93    0.60
   4  -7   5   10.51    0.63
  -3   6  -5   27.20    1.91
  -3   6  -5   25.40    1.60
  -3   6  -5   23.87    1.70
  -3   6  -5   24.13    1.78
  -3   6  -5   23.27    1.73
   3  -6   5   27.74    1.66
   3  -6   5   24.87    1.66
   3  -6   5   26.45    1.66
   3  -6   5   26.37    1.68
  -2   5  -5    0.21    0.18
  -2   5  -5    0.86    0.27
  -2   5  -5    0.34    0.20
   2  -5   5    0.25    0.19
   2  -5   5    0.25    0.18
   2  -5   5    0.47    0.23
   2  -5   5    0.48    0.23
  -1   4  -5   16.36    1.03
  -1   4  -5   16.49    1.08
  -1   4  -5   17.64    1.09
   1  -4   5   14.55    1.12
   1  -4   5   14.15    0.87
   1  -4   5   12.89    0.90
   1  -4   5   13.44    0.95
   1  -4   5   14.98    0.96
   1  -4   5   14.61    0.95
   0   3  -5  145.27    6.21
   0   3  -5  145.26    6.41
   0   3  -5  146.05    5.86
   0   3  -5  147.06    5.70
   0   3  -5  143.89    5.55
   0  -3   5  140.51    5.06
   0  -3   5  137.57    5.03
   0  -3   5  141.96    5.27
   0  -3   5  145.96    5.09
   0  -3   5  153.38    5.22
   0  -3   5  149.50    5.47
   0  -3   5  144.31    6.33
   1   2  -5  187.71    6.98
   1   2  -5  184.29    6.59
   1   2  -5  185.42    6.88
   1   2  -5  190.34    7.96
   1   2  -5  187.76    7.78
  -1  -2   5  181.00    6.25
  -1  -2   5  177.19    6.27
  -1  -2   5  178.43    6.48
  -1  -2   5  178.41    6.26
  -1  -2   5  181.03    6.35
  -1  -2   5  169.79    6.99
   2   1  -5    5.57    0.64
   2   1  -5    5.52    0.63
   2   1  -5    5.77    0.60
   2   1  -5    5.96    0.72
   2   1  -5    6.26    0.55
  -2  -1   5    6.09    0.55
  -2  -1   5    5.98    0.51
  -2  -1   5    6.46    0.60
  -2  -1   5    5.85    0.53
  -2  -1   5    6.31    0.53
   3   0  -5   10.29    0.95
   3   0  -5   10.35    0.92
  -3   0   5   10.84    0.89
  -3   0   5   10.79    0.94
   4  -1  -5    3.08    0.63
   4  -1  -5    3.84    0.65
  -4   1   5    2.36    0.55
  -4   1   5    3.24    0.57
   5  -2  -5   14.58    0.74
   5  -2  -5   16.53    0.73
   5  -2  -5   14.20    0.70
   5  -2  -5   15.97    0.77
   5  -2  -5   14.69    0.69
  -5   2   5   15.50    0.78
  -5   2   5   17.09    0.79
  -5   2   5   16.27    0.90
  -5   2   5   16.96    0.82
   6  -3  -5    1.49    0.18
   6  -3  -5    1.60    0.19
   6  -3  -5    1.40    0.17
   6  -3  -5    1.59    0.18
  -6   3   5    1.53    0.20
  -6   3   5    1.85    0.21
  -6   3   5    1.51    0.23
  -5   9  -5    6.43    0.36
  -5   9  -5    6.26    0.49
  -5   9  -5    5.99    0.36
  -5   9  -5    6.88    0.36
   5  -9   5    5.30    0.29
   5  -9   5    5.80    0.29
   5  -9   5    5.35    0.33
   5  -9   5    5.39    0.29
   5  -9   5    5.52    0.31
   5  -9   5    5.10    0.31
   5  -9   5    5.95    0.34
   5  -9   5    5.28    0.34
   5  -9   5    5.74    0.32
   5  -9   5    5.67    0.32
  -4   8  -5    3.81    0.37
  -4   8  -5    4.42    0.37
  -4   8  -5    4.19    0.55
  -4   8  -5    3.97    0.51
   4  -8   5    4.90    0.37
   4  -8   5    5.44    0.38
   4  -8   5    5.27    0.42
   4  -8   5    4.87    0.37
   4  -8   5    5.17    0.34
   4  -8   5    5.01    0.38
   4  -8   5    4.84    0.41
   4  -8   5    5.05    0.35
   4  -8   5    5.42    0.38
   4  -8   5    5.40    0.41
   4  -8   5    5.30    0.39
   4  -8   5    5.37    0.41
   4  -8   5    5.10    0.34
  -3   7  -5   23.52    1.83
  -3   7  -5   25.29    1.90
  -3   7  -5   26.43    1.70
  -3   7  -5   26.72    2.20
   3  -7   5   26.61    1.21
   3  -7   5   28.69    1.90
   3  -7   5   30.48    1.19
   3  -7   5   29.59    1.90
   3  -7   5   29.60    1.88
   3  -7   5   28.35    1.19
  -2   6  -5    9.74    0.87
  -2   6  -5   10.07    0.95
  -2   6  -5   10.04    0.99
   2  -6   5    8.95    0.86
   2  -6   5    9.29    0.88
   2  -6   5    8.83    0.84
   2  -6   5    8.95    0.86
  -1   5  -5   19.93    1.32
  -1   5  -5   19.12    1.22
  -1   5  -5   20.85    1.31
   1  -5   5   20.52    1.24
   1  -5   5   19.63    1.21
   1  -5   5   19.38    1.12
   1  -5   5   18.48    1.22
   1  -5   5   19.53    1.21
   0   4  -5    4.93    0.46
   0   4  -5    5.01    0.53
   0  -4   5    3.51    0.42
   0  -4   5    3.50    0.42
   0  -4   5    3.52    0.42
   0  -4   5    3.54    0.42
   0  -4   5    3.75    0.42
   0  -4   5    3.34    0.39
   0  -4   5    3.62    0.50
   0  -4   5    4.15    0.44
   1   3  -5    6.73    0.63
   1   3  -5    7.16    0.65
   1   3  -5    6.67    0.66
   1   3  -5    8.00    0.67
   1   3  -5    7.57    0.80
  -1  -3   5    8.63    0.65
  -1  -3   5    8.58    0.64
  -1  -3   5    8.66    0.65
  -1  -3   5    8.64    0.66
  -1  -3   5    8.30    0.67
  -1  -3   5    8.37    0.65
   2   2  -5   12.35    1.00
   2   2  -5   12.80    1.01
   2   2  -5   11.29    1.11
   2   2  -5   11.39    0.93
  -2  -2   5   13.40    0.89
  -2  -2   5   14.55    0.94
  -2  -2   5   14.42    0.95
  -2  -2   5   14.31    0.89
  -2  -2   5   14.61    0.93
  -2  -2   5   13.64    0.97
   3   1  -5   21.04    1.30
   3   1  -5   19.99    1.44
   3   1  -5   20.38    1.42
  -3  -1   5   22.23    1.30
  -3  -1   5   21.07    1.29
  -3  -1   5   23.24    1.50
  -3  -1   5   23.49    1.31
  -3  -1   5   23.15    1.31
   4   0  -5    0.67    0.34
   4   0  -5    0.58    0.34
  -4   0   5    1.14    0.44
  -4   0   5    0.52    0.27
   5  -1  -5    1.96    0.22
   5  -1  -5    1.79    0.22
   5  -1  -5    2.31    0.26
   5  -1  -5    1.91    0.22
  -5   1   5    1.88    0.26
  -5   1   5    1.70    0.24
  -5   1   5    1.71    0.23
  -5   1   5    1.73    0.23
  -5   1   5    1.83    0.23
  -5   1   5    1.75    0.23
  -5   1   5    1.89    0.29
   6  -2  -5   11.62    0.55
   6  -2  -5   10.85    0.52
   6  -2  -5   11.04    0.56
   6  -2  -5   11.61    0.59
   6  -2  -5   12.02    0.54
  -6   2   5   11.73    0.61
  -6   2   5   11.44    0.66
  -6   2   5   12.46    0.61
   7  -3  -5    1.98    0.15
   7  -3  -5    2.36    0.16
  -7   3   5    2.55    0.18
  -4   9  -5    7.24    0.68
  -4   9  -5    7.04    0.65
  -4   9  -5    7.30    0.46
   4  -9   5    7.53    0.50
   4  -9   5    7.95    0.47
   4  -9   5    7.68    0.46
   4  -9   5    7.49    0.44
   4  -9   5    7.94    0.50
   4  -9   5    7.64    0.40
   4  -9   5    8.15    0.44
   4  -9   5    8.00    0.43
   4  -9   5    7.61    0.45
   4  -9   5    7.99    0.47
   4  -9   5    7.48    0.44
   4  -9   5    7.75    0.40
  -3   8  -5    2.24    0.37
   3  -8   5    3.19    0.27
   3  -8   5    3.10    0.31
   3  -8   5    2.66    0.29
   3  -8   5    2.94    0.29
   3  -8   5    2.57    0.32
   3  -8   5    2.62    0.33
   3  -8   5    2.74    0.31
   3  -8   5    2.76    0.25
   3  -8   5    2.39    0.26
   3  -8   5    2.79    0.27
   3  -8   5    2.75    0.30
   3  -8   5    2.83    0.30
  -2   7  -5    4.09    0.57
  -2   7  -5    4.21    0.66
  -2   7  -5    3.89    0.67
   2  -7   5    3.90    0.60
   2  -7   5    3.99    0.60
   2  -7   5    3.43    0.57
  -1   6  -5   40.15    2.14
  -1   6  -5   41.29    2.29
  -1   6  -5   39.93    2.22
   1  -6   5   40.49    2.09
   1  -6   5   41.54    2.18
   1  -6   5   42.93    2.17
   1  -6   5   43.61    2.11
   0   5  -5   75.44    3.51
   0   5  -5   77.12    3.42
   0   5  -5   79.03    3.46
   0  -5   5   77.19    3.36
   0  -5   5   79.69    3.15
   0  -5   5   75.59    3.23
   0  -5   5   79.98    3.34
   0  -5   5   78.84    3.24
   0  -5   5   77.79    3.13
   1   4  -5   23.68    1.40
   1   4  -5   23.41    1.64
   1   4  -5   22.97    1.31
   1   4  -5   24.52    1.38
  -1  -4   5   19.65    1.19
  -1  -4   5   20.24    1.24
  -1  -4   5   19.22    1.20
  -1  -4   5   19.77    1.20
  -1  -4   5   19.94    1.23
  -1  -4   5   18.46    1.17
   2   3  -5   40.39    2.20
   2   3  -5   40.04    2.16
   2   3  -5   39.22    2.28
  -2  -3   5   41.47    2.21
  -2  -3   5   44.02    2.08
  -2  -3   5   42.23    2.04
  -2  -3   5   43.81    2.02
  -2  -3   5   44.99    2.07
  -2  -3   5   46.12    2.08
   3   2  -5    6.87    0.77
   3   2  -5    5.51    0.70
   3   2  -5    5.79    0.66
   3   2  -5    5.67    0.72
  -3  -2   5    5.01    0.61
  -3  -2   5    5.47    0.61
  -3  -2   5    5.86    0.64
  -3  -2   5    5.70    0.72
  -3  -2   5    5.75    0.65
   4   1  -5   13.48    1.21
   4   1  -5   13.06    0.89
   4   1  -5   13.85    1.11
  -4  -1   5   11.85    1.02
  -4  -1   5   12.47    1.22
   5   0  -5   13.47    0.63
   5   0  -5   14.45    0.70
   5   0  -5   13.68    0.63
   5   0  -5   13.06    0.66
  -5   0   5   13.14    0.69
  -5   0   5   12.83    0.77
  -5   0   5   12.22    0.69
  -5   0   5   13.93    0.74
  -5   0   5   13.11    0.71
  -5   0   5   13.52    0.67
  -5   0   5   12.90    0.66
  -5   0   5   13.40    0.68
   6  -1  -5   22.77    0.86
   6  -1  -5   21.83    0.91
   6  -1  -5   21.88    0.90
   6  -1  -5   21.99    0.84
   6  -1  -5   22.80    0.86
  -6   1   5   20.84    0.92
  -6   1   5   21.40    0.93
  -6   1   5   20.96    0.93
  -6   1   5   20.88    0.99
  -6   1   5   22.04    0.92
   7  -2  -5    1.06    0.11
   7  -2  -5    1.13    0.11
  -7   2   5    1.61    0.14
  -4  10  -5    3.41    0.37
  -4  10  -5    3.52    0.25
   4 -10   5    2.58    0.21
   4 -10   5    2.81    0.22
   4 -10   5    2.66    0.20
   4 -10   5    2.66    0.19
   4 -10   5    2.83    0.22
   4 -10   5    2.33    0.20
   4 -10   5    2.52    0.19
   4 -10   5    2.42    0.23
   4 -10   5    2.63    0.19
   4 -10   5    3.05    0.25
   4 -10   5    2.51    0.21
   3  -9   5    0.09    0.09
   3  -9   5    0.10    0.08
   3  -9   5    0.15    0.09
   3  -9   5    0.08    0.09
   3  -9   5    0.10    0.06
   3  -9   5    0.09    0.07
   3  -9   5    0.07    0.07
   3  -9   5    0.06    0.07
   3  -9   5    0.10    0.09
   3  -9   5    0.16    0.10
   2  -8   5   24.71    1.11
   2  -8   5   24.65    0.99
   2  -8   5   23.69    1.08
   2  -8   5   24.80    0.96
   2  -8   5   26.23    1.07
   2  -8   5   25.11    1.20
   2  -8   5   25.76    1.06
   2  -8   5   23.74    1.08
   2  -8   5   26.90    1.14
   2  -8   5   24.50    1.18
  -1   7  -5   21.13    1.53
  -1   7  -5   21.11    1.32
   1  -7   5   19.70    1.38
   1  -7   5   21.08    1.43
   1  -7   5   20.97    1.47
   1  -7   5   21.03    1.41
   0   6  -5   57.15    2.75
   0   6  -5   52.48    2.62
   0   6  -5   53.13    2.72
   0  -6   5   56.50    2.59
   0  -6   5   54.12    2.63
   0  -6   5   56.28    2.58
   0  -6   5   56.04    2.62
   0  -6   5   55.22    2.50
   1   5  -5   27.52    1.54
   1   5  -5   27.09    1.66
   1   5  -5   28.60    1.67
  -1  -5   5   27.94    1.53
  -1  -5   5   27.35    1.55
  -1  -5   5   26.84    1.52
  -1  -5   5   25.40    1.51
  -1  -5   5   27.77    1.55
  -1  -5   5   26.41    1.57
   2   4  -5   15.76    1.18
   2   4  -5   15.11    1.15
   2   4  -5   13.28    1.15
  -2  -4   5   15.82    1.19
  -2  -4   5   15.99    1.14
  -2  -4   5   17.84    1.20
  -2  -4   5   15.80    1.14
  -2  -4   5   16.92    1.14
  -2  -4   5   15.52    1.12
   3   3  -5    5.15    0.66
   3   3  -5    5.76    0.71
   3   3  -5    5.04    0.70
  -3  -3   5    3.44    0.53
  -3  -3   5    4.58    0.69
  -3  -3   5    4.16    0.60
  -3  -3   5    3.99    0.59
  -3  -3   5    4.34    0.60
   4   2  -5   26.85    1.84
   4   2  -5   26.00    1.55
   4   2  -5   26.01    1.71
  -4  -2   5   26.60    1.92
  -4  -2   5   25.88    1.67
   5   1  -5   11.30    0.55
   5   1  -5   11.30    0.60
   5   1  -5   10.57    0.80
   5   1  -5   10.89    0.54
   5   1  -5   10.50    0.57
  -5  -1   5   10.23    0.58
  -5  -1   5    9.92    0.57
  -5  -1   5   10.04    0.58
  -5  -1   5   10.09    0.57
  -5  -1   5   10.76    0.63
  -5  -1   5   10.49    0.63
  -5  -1   5   10.70    0.56
  -5  -1   5   10.16    0.62
  -5  -1   5   11.16    0.59
   6   0  -5    7.76    0.46
   6   0  -5    7.79    0.44
   6   0  -5    7.42    0.42
   6   0  -5    7.60    0.43
  -6   0   5    8.32    0.46
  -6   0   5    8.34    0.45
  -6   0   5    8.36    0.48
  -6   0   5    8.32    0.49
  -6   0   5    8.48    0.47
  -6   0   5    8.45    0.49
   7  -1  -5    1.62    0.13
  -7   1   5    1.67    0.15
  -3  10  -5    5.47    0.52
   3 -10   5    5.92    0.41
   3 -10   5    6.23    0.37
   3 -10   5    6.40    0.35
   3 -10   5    5.99    0.39
   3 -10   5    5.80    0.36
   3 -10   5    6.32    0.39
   3 -10   5    6.23    0.33
   3 -10   5    6.28    0.42
   2  -9   5   19.90    0.88
   2  -9   5   19.77    0.93
   2  -9   5   19.89    0.83
   2  -9   5   20.30    1.00
   2  -9   5   19.67    0.88
   2  -9   5   20.23    1.01
   2  -9   5   19.62    0.91
   2  -9   5   20.94    0.94
   1  -8   5   12.66    0.67
   1  -8   5   12.10    0.64
   1  -8   5   12.81    0.74
   1  -8   5   11.76    0.65
   1  -8   5   12.40    0.68
   1  -8   5   11.71    0.71
   0   7  -5   57.71    2.94
   0   7  -5   58.53    2.69
   0  -7   5   57.46    2.77
   0  -7   5   57.21    2.78
   0  -7   5   54.18    2.76
   1   6  -5   57.92    2.78
   1   6  -5   57.27    2.88
  -1  -6   5   58.19    2.78
  -1  -6   5   57.71    2.76
  -1  -6   5   56.17    2.68
  -1  -6   5   58.02    2.72
   2   5  -5   41.18    2.16
   2   5  -5   41.94    2.20
   2   5  -5   41.70    2.29
  -2  -5   5   35.01    2.04
  -2  -5   5   38.78    2.13
  -2  -5   5   36.02    2.06
  -2  -5   5   35.33    2.04
  -2  -5   5   37.88    2.06
   3   4  -5   15.54    1.32
   3   4  -5   15.11    1.32
   3   4  -5   15.21    1.00
   3   4  -5   15.39    1.27
  -3  -4   5   16.37    1.28
  -3  -4   5   17.20    1.31
  -3  -4   5   17.02    1.30
  -3  -4   5   16.10    1.37
  -3  -4   5   17.56    1.28
   4   3  -5    4.45    0.45
   4   3  -5    4.19    0.71
  -4  -3   5    4.78    0.40
  -4  -3   5    4.37    0.36
  -4  -3   5    4.41    0.38
  -4  -3   5    4.34    0.42
  -4  -3   5    4.34    0.35
  -4  -3   5    4.68    0.38
  -4  -3   5    4.01    0.34
  -4  -3   5    4.48    0.37
  -4  -3   5    4.35    0.38
  -4  -3   5    4.36    0.35
  -4  -3   5    4.12    0.39
   5   2  -5   22.69    1.41
   5   2  -5   21.76    1.34
   5   2  -5   22.77    0.89
   5   2  -5   21.14    0.95
   5   2  -5   22.07    0.86
  -5  -2   5   21.93    0.94
  -5  -2   5   20.26    0.97
  -5  -2   5   21.34    0.93
  -5  -2   5   20.73    0.99
  -5  -2   5   22.87    1.01
  -5  -2   5   20.89    0.87
  -5  -2   5   20.89    0.92
  -5  -2   5   21.89    0.92
  -5  -2   5   21.97    0.99
  -5  -2   5   21.88    0.90
   6   1  -5   22.60    0.93
   6   1  -5   23.51    0.91
   6   1  -5   23.57    0.86
   6   1  -5   22.25    0.87
  -6  -1   5   24.35    0.98
  -6  -1   5   24.89    0.93
  -6  -1   5   23.69    0.92
  -6  -1   5   23.58    0.89
  -6  -1   5   23.69    0.98
  -6  -1   5   24.08    0.99
  -6  -1   5   24.73    0.92
   3 -11   5    5.94    0.33
   3 -11   5    5.23    0.26
   3 -11   5    6.26    0.32
   3 -11   5    5.93    0.30
   2 -10   5    6.58    0.44
   2 -10   5    6.49    0.45
   2 -10   5    6.74    0.41
   2 -10   5    6.82    0.42
   1  -9   5   14.58    0.79
   1  -9   5   15.30    0.73
   1  -9   5   15.22    0.81
   1   7  -5   82.84    3.72
   1   7  -5   80.97    3.66
  -1  -7   5   82.30    3.69
   2   6  -5    0.78    0.27
   2   6  -5    1.01    0.39
  -2  -6   5    0.59    0.30
  -2  -6   5    0.40    0.28
  -2  -6   5    0.70    0.33
  -2  -6   5    0.50    0.28
  -3  -5   5    3.04    0.31
  -3  -5   5    3.06    0.36
  -3  -5   5    2.58    0.28
  -3  -5   5    3.34    0.33
  -3  -5   5    3.00    0.31
  -3  -5   5    2.80    0.31
  -3  -5   5    2.68    0.27
  -3  -5   5    3.24    0.31
  -3  -5   5    3.16    0.31
  -3  -5   5    3.03    0.31
   4   4  -5   10.10    0.75
  -4  -4   5    9.67    0.62
  -4  -4   5   10.23    0.55
  -4  -4   5   10.16    0.59
  -4  -4   5    9.81    0.57
  -4  -4   5   10.08    0.58
  -4  -4   5    9.87    0.65
  -4  -4   5   10.44    0.60
  -4  -4   5    9.53    0.58
  -4  -4   5    9.48    0.59
  -4  -4   5    8.66    0.55
  -4  -4   5    9.39    0.54
  -4  -4   5   10.01    0.54
   5   3  -5    6.87    0.39
   5   3  -5    7.40    0.42
   5   3  -5    7.44    0.61
   5   3  -5    6.96    0.58
  -5  -3   5    6.31    0.40
  -5  -3   5    6.41    0.43
  -5  -3   5    6.49    0.42
  -5  -3   5    5.90    0.42
  -5  -3   5    6.37    0.46
  -5  -3   5    6.58    0.45
  -5  -3   5    6.40    0.40
  -5  -3   5    7.03    0.47
  -5  -3   5    6.36    0.45
  -5  -3   5    6.12    0.39
  -5  -3   5    6.60    0.42
   6   2  -5   11.04    0.48
   6   2  -5   10.71    0.46
   6   2  -5   10.45    0.48
   6   2  -5   10.40    0.51
   6   2  -5   10.82    0.47
  -6  -2   5   10.78    0.50
  -6  -2   5   11.62    0.56
  -6  -2   5   12.21    0.51
  -6  -2   5   11.45    0.52
  -6  -2   5   11.92    0.48
  -6  -2   5   11.43    0.56
  -6  -2   5   11.12    0.51
  -6  -2   5   11.24    0.54
   2 -11   5    3.31    0.21
  -2  -7   5    6.04    0.41
  -2  -7   5    6.13    0.43
  -2  -7   5    6.24    0.43
  -2  -7   5    6.53    0.44
  -2  -7   5    6.44    0.43
  -2  -7   5    6.31    0.50
  -3  -6   5    2.14    0.25
  -3  -6   5    2.17    0.26
  -3  -6   5    2.34    0.27
  -3  -6   5    2.54    0.27
  -3  -6   5    2.48    0.25
  -3  -6   5    2.41    0.29
  -3  -6   5    2.24    0.26
  -3  -6   5    2.16    0.30
  -3  -6   5    2.31    0.26
   4   5  -5    2.85    0.34
  -4  -5   5    2.66    0.27
  -4  -5   5    2.55    0.27
  -4  -5   5    2.67    0.28
  -4  -5   5    2.60    0.31
  -4  -5   5    2.47    0.25
  -4  -5   5    2.36    0.25
  -4  -5   5    2.38    0.25
  -4  -5   5    2.59    0.27
  -4  -5   5    2.84    0.29
  -4  -5   5    2.39    0.26
  -4  -5   5    2.36    0.28
   5   4  -5    7.59    0.37
   5   4  -5    6.62    0.55
   5   4  -5    6.45    0.57
   5   4  -5    6.39    0.37
  -5  -4   5    7.31    0.42
  -5  -4   5    7.18    0.48
  -5  -4   5    6.59    0.39
  -5  -4   5    7.16    0.39
  -5  -4   5    7.23    0.43
  -5  -4   5    6.84    0.41
  -5  -4   5    7.03    0.44
  -5  -4   5    6.43    0.42
  -5  -4   5    6.97    0.39
  -5  -4   5    6.83    0.42
  -5  -4   5    7.01    0.40
  -5  -4   5    7.74    0.47
  -5  -4   5    6.54    0.41
   6   3  -5    3.27    0.21
   6   3  -5    2.93    0.20
  -6  -3   5    3.93    0.23
  -6  -3   5    3.89    0.24
  -6  -3   5    4.00    0.26
  -6  -3   5    4.05    0.22
  -6  -3   5    4.30    0.25
  -6  -3   5    4.24    0.27
  -6  -3   5    3.73    0.23
  -6  -3   5    3.83    0.24
  -6  -3   5    4.15    0.23
  -2  -8   5   14.74    0.68
  -2  -8   5   14.43    0.65
  -2  -8   5   14.60    0.69
  -3  -7   5    0.64    0.17
  -3  -7   5    0.59    0.14
  -3  -7   5    0.66    0.15
  -3  -7   5    0.68    0.15
  -3  -7   5    0.63    0.16
  -3  -7   5    0.53    0.16
  -3  -7   5    0.68    0.15
  -3  -7   5    0.73    0.16
   4   6  -5    2.84    0.31
  -4  -6   5    2.49    0.25
  -4  -6   5    2.39    0.24
  -4  -6   5    2.29    0.25
  -4  -6   5    2.43    0.23
  -4  -6   5    2.28    0.23
  -4  -6   5    2.43    0.23
  -4  -6   5    2.51    0.23
  -4  -6   5    2.23    0.21
  -4  -6   5    2.29    0.23
  -4  -6   5    2.25    0.22
  -4  -6   5    2.40    0.28
   5   5  -5    0.59    0.12
   5   5  -5    0.44    0.14
   5   5  -5    0.56    0.10
  -5  -5   5    0.91    0.15
  -5  -5   5    1.02    0.15
  -5  -5   5    0.89    0.14
  -5  -5   5    0.82    0.15
  -5  -5   5    0.76    0.14
  -5  -5   5    0.59    0.11
  -5  -5   5    0.83    0.13
  -5  -5   5    0.85    0.17
  -5  -5   5    0.78    0.13
  -5  -5   5    0.76    0.13
  -5  -5   5    0.69    0.11
  -3  -8   5    2.57    0.23
  -3  -8   5    2.86    0.26
  -3  -8   5    2.44    0.22
  -3  -8   5    2.53    0.22
  -3  -8   5    2.72    0.22
  -3  -8   5    2.74    0.21
  -4  -7   5    2.81    0.21
  -4  -7   5    2.89    0.23
  -4  -7   5    3.16    0.21
  -4  -7   5    2.81    0.22
  -4  -7   5    2.92    0.21
  -4  -7   5    2.84    0.26
  -4  -7   5    2.95    0.24
  -4  -4  -6    7.28    0.41
  -4  -4  -6    7.15    0.36
  -4  -4  -6    7.05    0.34
  -4  -4  -6    7.39    0.35
  -4  -4  -6    7.01    0.38
  -4  -4  -6    7.69    0.37
   4   4   6    6.86    0.33
   4   4   6    6.72    0.36
   4   4   6    6.89    0.47
  -3  -5  -6    7.81    0.48
  -3  -5  -6    7.79    0.38
  -3  -5  -6    7.55    0.40
  -3  -5  -6    7.33    0.40
  -3  -5  -6    7.55    0.42
  -3  -5  -6    7.99    0.45
  -3  -5  -6    7.82    0.37
  -3  -5  -6    7.59    0.37
  -3  -5  -6    7.75    0.40
  -3  -5  -6    7.58    0.44
   3   5   6    8.92    0.43
   3   5   6    8.55    0.59
   3   5   6    7.80    0.56
  -2  -6  -6    8.44    0.49
  -2  -6  -6    8.72    0.47
  -2  -6  -6    8.76    0.46
  -2  -6  -6    9.09    0.43
  -2  -6  -6    9.22    0.43
  -2  -6  -6    8.93    0.43
  -2  -6  -6    8.83    0.46
  -2  -6  -6    8.85    0.45
  -2  -6  -6    8.36    0.47
  -2  -6  -6    8.14    0.41
  -2  -6  -6    8.78    0.51
   2   6   6    8.64    0.42
   2   6   6    8.44    0.65
   2   6   6    8.14    0.61
  -1  -7  -6    8.75    0.42
  -1  -7  -6    8.76    0.46
  -1  -7  -6    8.75    0.48
  -1  -7  -6    8.69    0.42
  -1  -7  -6    9.12    0.48
  -1  -7  -6    8.95    0.46
  -1  -7  -6    8.54    0.44
  -1  -7  -6    9.13    0.44
  -1  -7  -6    8.61    0.48
  -1  -7  -6    8.84    0.43
   1   7   6    9.58    0.64
   1   7   6    9.70    0.68
   0  -8  -6    2.27    0.18
   0  -8  -6    1.95    0.17
   0  -8  -6    1.96    0.16
   0  -8  -6    1.98    0.18
   0  -8  -6    2.12    0.19
   0  -8  -6    2.30    0.19
   0  -8  -6    2.05    0.17
   0  -8  -6    2.03    0.16
   0  -8  -6    2.19    0.18
   0   8   6    1.53    0.16
  -5  -2  -6    6.11    0.32
  -5  -2  -6    7.22    0.34
  -5  -2  -6    7.16    0.36
   5   2   6    7.77    0.36
  -4  -3  -6    1.36    0.19
  -4  -3  -6    1.56    0.22
  -4  -3  -6    1.38    0.18
  -4  -3  -6    1.25    0.17
  -4  -3  -6    1.47    0.19
  -4  -3  -6    1.46    0.18
  -4  -3  -6    1.62    0.18
   4   3   6    1.05    0.16
   4   3   6    1.11    0.20
   4   3   6    1.35    0.17
  -3  -4  -6    3.89    0.32
  -3  -4  -6    4.37    0.34
  -3  -4  -6    3.87    0.30
  -3  -4  -6    4.12    0.31
  -3  -4  -6    3.96    0.30
  -3  -4  -6    4.14    0.38
  -3  -4  -6    3.84    0.31
  -3  -4  -6    4.08    0.29
  -3  -4  -6    4.62    0.30
  -3  -4  -6    3.81    0.33
  -3  -4  -6    4.25    0.29
  -3  -4  -6    3.99    0.33
   3   4   6    3.85    0.29
   3   4   6    3.86    0.40
   3   4   6    3.45    0.41
   3   4   6    3.70    0.31
  -2  -5  -6    1.60    0.20
  -2  -5  -6    1.75    0.22
  -2  -5  -6    1.86    0.22
  -2  -5  -6    1.44    0.20
  -2  -5  -6    1.75    0.21
  -2  -5  -6    1.75    0.23
  -2  -5  -6    1.82    0.24
  -2  -5  -6    1.80    0.23
  -2  -5  -6    1.97    0.22
  -2  -5  -6    1.52    0.19
  -2  -5  -6    1.90    0.27
   2   5   6    1.24    0.27
   2   5   6    1.22    0.24
  -1  -6  -6   10.61    0.60
  -1  -6  -6   11.37    0.59
  -1  -6  -6   11.42    0.55
  -1  -6  -6   11.23    0.55
  -1  -6  -6   11.31    0.59
  -1  -6  -6   11.43    0.60
  -1  -6  -6   11.25    0.62
  -1  -6  -6   11.13    0.57
  -1  -6  -6   10.89    0.53
  -1  -6  -6   11.87    0.65
  -1  -6  -6   11.64    0.57
  -1  -6  -6   11.61    0.56
   1   6   6   12.04    0.91
   1   6   6   11.56    0.84
   0  -7  -6    2.98    0.27
   0  -7  -6    3.04    0.26
   0  -7  -6    2.85    0.27
   0  -7  -6    2.96    0.28
   0  -7  -6    2.90    0.26
   0  -7  -6    2.99    0.24
   0  -7  -6    3.12    0.25
   0  -7  -6    2.91    0.24
   0  -7  -6    3.17    0.25
   0  -7  -6    2.93    0.27
   0  -7  -6    3.28    0.29
   0  -7  -6    3.09    0.25
   0   7   6    2.23    0.33
   1  -8  -6   13.93    0.62
   1  -8  -6   13.69    0.56
   1  -8  -6   13.41    0.58
   1  -8  -6   13.45    0.57
   1  -8  -6   14.19    0.64
   1  -8  -6   13.44    0.56
   1  -8  -6   12.94    0.57
   1  -8  -6   13.66    0.62
   1  -8  -6   13.74    0.61
   1  -8  -6   13.65    0.59
   1  -8  -6   13.99    0.64
  -1   8   6   14.30    0.95
   2  -9  -6    0.70    0.10
   2  -9  -6    0.72    0.11
   2  -9  -6    0.45    0.09
   2  -9  -6    0.46    0.08
   2  -9  -6    0.56    0.10
   2  -9  -6    0.60    0.10
   2  -9  -6    0.59    0.10
   2  -9  -6    0.47    0.09
  -5  -1  -6    5.62    0.34
  -5  -1  -6    5.65    0.33
  -5  -1  -6    5.99    0.36
  -5  -1  -6    5.62    0.37
  -5  -1  -6    6.07    0.34
  -5  -1  -6    5.87    0.36
   5   1   6    7.00    0.38
   5   1   6    7.41    0.38
  -4  -2  -6    2.23    0.26
  -4  -2  -6    2.42    0.25
  -4  -2  -6    2.24    0.25
  -4  -2  -6    2.23    0.28
  -4  -2  -6    2.46    0.24
  -4  -2  -6    2.27    0.26
  -4  -2  -6    2.40    0.24
   4   2   6    1.68    0.22
   4   2   6    1.71    0.27
   4   2   6    1.86    0.22
  -3  -3  -6    1.15    0.23
  -3  -3  -6    1.15    0.21
  -3  -3  -6    0.79    0.17
  -3  -3  -6    1.05    0.21
  -3  -3  -6    0.78    0.18
  -3  -3  -6    0.99    0.22
  -3  -3  -6    0.98    0.18
  -3  -3  -6    1.00    0.18
  -3  -3  -6    1.27    0.23
   3   3   6    0.62    0.22
   3   3   6    0.52    0.16
   3   3   6    0.42    0.13
   3   3   6    0.53    0.21
  -2  -4  -6    2.36    0.26
  -2  -4  -6    2.51    0.29
  -2  -4  -6    3.06    0.36
  -2  -4  -6    2.36    0.26
  -2  -4  -6    2.41    0.27
  -2  -4  -6    2.44    0.27
  -2  -4  -6    2.50    0.26
  -2  -4  -6    2.63    0.30
  -2  -4  -6    2.50    0.24
  -2  -4  -6    2.51    0.25
  -2  -4  -6    2.39    0.25
   2   4   6    1.69    0.30
   2   4   6    1.64    0.33
  -1  -5  -6   16.43    0.75
  -1  -5  -6   17.42    0.86
  -1  -5  -6   17.41    0.84
  -1  -5  -6   16.25    0.79
  -1  -5  -6   16.36    0.79
  -1  -5  -6   16.07    0.78
  -1  -5  -6   16.72    0.74
  -1  -5  -6   16.98    0.73
  -1  -5  -6   16.53    0.73
  -1  -5  -6   15.93    0.72
  -1  -5  -6   16.11    0.82
  -1  -5  -6   16.59    0.76
   1   5   6   16.36    1.13
   0  -6  -6    7.42    0.44
   0  -6  -6    7.04    0.47
   0  -6  -6    7.44    0.45
   0  -6  -6    6.89    0.43
   0  -6  -6    7.41    0.44
   0  -6  -6    7.53    0.49
   0  -6  -6    6.81    0.45
   0  -6  -6    6.69    0.48
   0  -6  -6    7.46    0.48
   0  -6  -6    7.12    0.43
   0  -6  -6    6.74    0.47
   0  -6  -6    7.09    0.44
   0  -6  -6    6.85    0.42
   0   6   6    8.52    0.69
   1  -7  -6    1.26    0.18
   1  -7  -6    1.23    0.21
   1  -7  -6    1.23    0.19
   1  -7  -6    0.92    0.18
   1  -7  -6    1.24    0.18
   1  -7  -6    1.26    0.21
   1  -7  -6    1.01    0.18
   1  -7  -6    1.05    0.17
   1  -7  -6    1.28    0.17
   1  -7  -6    1.26    0.20
   1  -7  -6    1.11    0.18
   1  -7  -6    1.19    0.20
  -1   7   6    1.41    0.27
   2  -8  -6    1.47    0.17
   2  -8  -6    1.52    0.18
   2  -8  -6    1.39    0.16
   2  -8  -6    1.28    0.16
   2  -8  -6    1.49    0.16
   2  -8  -6    1.39    0.17
   2  -8  -6    1.46    0.17
   2  -8  -6    1.31    0.17
   2  -8  -6    1.62    0.17
   2  -8  -6    1.38    0.16
   2  -8  -6    1.46    0.18
   2  -8  -6    1.67    0.17
  -2   8   6    1.55    0.25
  -2   8   6    1.55    0.21
  -2   8   6    1.36    0.26
   3  -9  -6    4.39    0.22
   3  -9  -6    4.04    0.23
  -3   9   6    3.55    0.33
  -6   1  -6    6.79    0.32
  -6   1  -6    6.27    0.31
  -5   0  -6    1.74    0.20
  -5   0  -6    1.71    0.21
  -5   0  -6    1.45    0.20
  -5   0  -6    1.70    0.20
  -5   0  -6    1.67    0.20
  -4  -1  -6    7.35    0.48
  -4  -1  -6    6.52    0.47
  -4  -1  -6    7.42    0.47
  -4  -1  -6    7.44    0.51
  -4  -1  -6    6.77    0.46
  -4  -1  -6    7.18    0.54
  -4  -1  -6    7.03    0.49
  -4  -1  -6    6.56    0.45
   4   1   6    7.42    0.60
   4   1   6    7.80    0.49
   4   1   6    7.30    0.49
   4   1   6    7.51    0.44
  -3  -2  -6    5.71    0.44
  -3  -2  -6    6.05    0.45
  -3  -2  -6    6.24    0.42
  -3  -2  -6    6.92    0.48
  -3  -2  -6    6.71    0.44
  -3  -2  -6    6.56    0.47
  -3  -2  -6    5.37    0.39
  -3  -2  -6    6.08    0.51
   3   2   6    4.69    0.37
   3   2   6    4.66    0.41
   3   2   6    5.05    0.51
   3   2   6    4.84    0.55
  -2  -3  -6    6.41    0.90
  -2  -3  -6    6.36    0.88
  -2  -3  -6    6.51    0.85
   2   3   6    6.22    0.56
   2   3   6    6.09    0.70
   2   3   6    6.44    0.72
   2   3   6    5.37    0.73
  -1  -4  -6    7.74    1.00
  -1  -4  -6    8.79    1.13
  -1  -4  -6    8.31    1.00
  -1  -4  -6    8.62    1.07
   1   4   6   10.20    1.00
   1   4   6   10.50    0.94
   1   4   6    9.70    0.91
   1   4   6   11.86    1.08
   1   4   6   11.35    0.82
   0  -5  -6   17.61    0.77
   0  -5  -6   17.52    0.85
   0  -5  -6   17.76    0.85
   0  -5  -6   17.34    0.79
   0  -5  -6   18.28    0.80
   0  -5  -6   18.93    0.86
   0  -5  -6   18.06    0.82
   0   5   6   16.60    1.27
   0   5   6   16.84    1.17
   0   5   6   17.71    1.38
   1  -6  -6   11.29    0.62
   1  -6  -6   11.34    0.58
   1  -6  -6   11.50    0.64
   1  -6  -6   11.32    0.57
   1  -6  -6   11.63    0.59
   1  -6  -6   10.78    0.58
   1  -6  -6   11.40    0.63
   1  -6  -6   11.30    0.56
   1  -6  -6   11.68    0.63
   1  -6  -6   12.10    0.58
   1  -6  -6   11.56    0.64
   1  -6  -6   11.48    0.61
  -1   6   6   12.66    0.92
   2  -7  -6    7.53    0.44
   2  -7  -6    7.47    0.44
   2  -7  -6    7.30    0.46
   2  -7  -6    7.80    0.46
   2  -7  -6    7.58    0.47
   2  -7  -6    7.08    0.42
   2  -7  -6    7.77    0.46
   2  -7  -6    7.75    0.43
   2  -7  -6    7.40    0.42
   2  -7  -6    7.60    0.42
   2  -7  -6    7.00    0.46
   2  -7  -6    7.30    0.46
  -2   7   6    6.63    0.69
  -2   7   6    5.76    0.60
   3  -8  -6   15.80    0.72
   3  -8  -6   16.95    0.67
   3  -8  -6   16.33    0.71
   3  -8  -6   15.54    0.68
   3  -8  -6   16.60    0.67
   3  -8  -6   16.29    0.64
   3  -8  -6   16.26    0.70
   3  -8  -6   16.10    0.64
   3  -8  -6   16.14    0.63
   3  -8  -6   15.97    0.69
   3  -8  -6   15.47    0.61
   3  -8  -6   16.44    0.70
  -3   8   6   17.07    0.75
  -3   8   6   16.02    1.04
  -3   8   6   16.79    1.10
  -6   2  -6    5.90    0.28
  -6   2  -6    5.31    0.30
  -6   2  -6    5.51    0.30
   6  -2   6    5.19    0.29
   6  -2   6    5.13    0.29
  -5   1  -6    7.13    0.47
  -5   1  -6    7.15    0.47
  -5   1  -6    6.98    0.43
  -5   1  -6    7.48    0.45
  -5   1  -6    7.13    0.46
   5  -1   6    8.18    0.47
   5  -1   6    8.48    0.43
   5  -1   6    8.10    0.47
  -4   0  -6    7.62    0.49
  -4   0  -6    7.51    0.52
  -4   0  -6    7.25    0.50
  -4   0  -6    7.94    0.52
  -4   0  -6    7.35    0.52
  -4   0  -6    7.49    0.51
   4   0   6    6.86    0.45
   4   0   6    7.73    0.51
   4   0   6    6.89    0.48
  -3  -1  -6   11.42    1.21
   3   1   6    9.20    0.72
   3   1   6    8.50    0.85
   3   1   6    8.26    0.85
  -2  -2  -6    2.73    0.62
  -2  -2  -6    2.26    0.59
  -2  -2  -6    2.57    0.67
   2   2   6    4.16    0.55
   2   2   6    3.73    0.55
   2   2   6    3.80    0.52
   2   2   6    3.85    0.41
  -1  -3  -6   50.06    2.95
  -1  -3  -6   47.74    2.66
  -1  -3  -6   46.67    2.72
  -1  -3  -6   49.12    2.80
   1   3   6   51.29    2.74
   1   3   6   48.91    2.32
   1   3   6   48.94    2.35
   1   3   6   50.61    2.66
   1   3   6   42.75    2.47
   0  -4  -6   17.59    1.43
   0  -4  -6   17.40    1.43
   0  -4  -6   19.69    1.64
   0   4   6   15.94    1.15
   0   4   6   15.81    1.27
   0   4   6   16.74    1.14
   0   4   6   18.91    1.38
   0   4   6   16.46    1.32
   1  -5  -6   25.08    2.01
   1  -5  -6   26.27    1.97
   1  -5  -6   26.16    1.90
   1  -5  -6   24.36    1.91
  -1   5   6   29.88    1.95
  -1   5   6   27.66    1.84
  -1   5   6   29.37    1.92
  -1   5   6   28.92    1.69
   2  -6  -6   22.51    0.93
   2  -6  -6   23.76    0.91
   2  -6  -6   22.15    0.89
   2  -6  -6   21.58    0.97
   2  -6  -6   22.54    0.95
   2  -6  -6   22.90    0.96
   2  -6  -6   21.43    0.95
   2  -6  -6   21.70    0.91
   2  -6  -6   20.97    0.96
   2  -6  -6   21.67    0.89
   2  -6  -6   22.25    0.89
   2  -6  -6   21.91    0.97
   2  -6  -6   22.18    1.00
  -2   6   6   21.91    1.43
  -2   6   6   20.95    1.51
   3  -7  -6   13.75    0.66
   3  -7  -6   13.64    0.63
   3  -7  -6   12.83    0.66
   3  -7  -6   14.19    0.64
   3  -7  -6   14.32    0.65
   3  -7  -6   13.65    0.66
   3  -7  -6   13.20    0.59
   3  -7  -6   14.26    0.70
   3  -7  -6   13.28    0.60
   3  -7  -6   14.49    0.61
   3  -7  -6   13.88    0.61
   3  -7  -6   13.46    0.65
   3  -7  -6   13.78    0.66
  -3   7   6   12.41    1.02
  -3   7   6   12.07    0.95
  -3   7   6   13.07    0.75
   4  -8  -6    4.38    0.29
   4  -8  -6    4.47    0.25
   4  -8  -6    4.26    0.27
   4  -8  -6    4.44    0.28
   4  -8  -6    4.31    0.25
   4  -8  -6    4.34    0.26
   4  -8  -6    4.20    0.27
  -4   8   6    4.22    0.31
  -4   8   6    4.52    0.41
  -6   3  -6   14.79    0.59
  -6   3  -6   14.41    0.61
  -6   3  -6   14.60    0.60
   6  -3   6   14.37    0.60
   6  -3   6   15.07    0.62
  -5   2  -6    6.31    0.45
  -5   2  -6    5.70    0.41
  -5   2  -6    5.69    0.42
  -5   2  -6    5.52    0.41
   5  -2   6    6.96    0.40
   5  -2   6    7.16    0.43
   5  -2   6    6.74    0.44
  -4   1  -6    3.07    0.32
  -4   1  -6    2.76    0.29
  -4   1  -6    2.53    0.30
  -4   1  -6    2.96    0.31
  -4   1  -6    2.49    0.29
   4  -1   6    2.03    0.25
   4  -1   6    2.19    0.26
   4  -1   6    1.68    0.25
  -3   0  -6   15.26    1.44
  -3   0  -6   15.29    1.41
   3   0   6   15.17    1.13
   3   0   6   16.30    1.17
  -2  -1  -6   13.08    1.23
  -2  -1  -6   12.51    1.24
   2   1   6   14.65    0.98
   2   1   6   14.97    1.06
   2   1   6   14.85    1.03
  -1  -2  -6   35.59    2.11
  -1  -2  -6   36.39    2.30
  -1  -2  -6   34.26    1.98
  -1  -2  -6   35.16    2.05
   1   2   6   35.62    2.08
   1   2   6   33.09    1.68
   1   2   6   34.57    1.89
   1   2   6   35.21    1.75
   1   2   6   32.96    1.75
   0  -3  -6   64.02    3.24
   0  -3  -6   68.13    3.53
   0  -3  -6   61.77    3.23
   0  -3  -6   61.42    3.24
   0   3   6   63.35    2.77
   0   3   6   67.27    2.78
   0   3   6   67.00    3.14
   0   3   6   63.95    3.24
   1  -4  -6   29.05    2.02
   1  -4  -6   31.73    2.00
   1  -4  -6   30.16    2.13
   1  -4  -6   30.92    2.05
  -1   4   6   34.76    2.04
  -1   4   6   33.15    1.67
  -1   4   6   31.22    1.93
  -1   4   6   32.98    2.01
  -1   4   6   31.53    1.84
   2  -5  -6    5.97    0.88
   2  -5  -6    5.93    0.81
   2  -5  -6    5.41    0.85
  -2   5   6    5.62    0.77
  -2   5   6    5.80    0.80
  -2   5   6    5.08    0.70
  -2   5   6    4.88    0.73
  -2   5   6    5.73    0.58
   3  -6  -6   12.74    0.65
   3  -6  -6   12.34    0.65
   3  -6  -6   13.17    0.70
   3  -6  -6   12.83    0.60
   3  -6  -6   12.61    0.65
   3  -6  -6   12.52    0.61
   3  -6  -6   13.49    0.68
   3  -6  -6   12.67    0.62
   3  -6  -6   13.12    0.60
   3  -6  -6   12.64    0.62
   3  -6  -6   13.21    0.66
  -3   6   6   13.26    1.05
  -3   6   6   13.24    0.99
   4  -7  -6   12.02    0.59
   4  -7  -6   11.30    0.51
   4  -7  -6   11.41    0.57
   4  -7  -6   11.83    0.54
   4  -7  -6   10.99    0.57
   4  -7  -6   10.93    0.50
   4  -7  -6   10.76    0.59
   4  -7  -6   10.89    0.55
  -4   7   6   13.14    0.69
  -4   7   6   11.32    0.83
  -4   7   6   12.46    0.68
  -4   7   6   12.01    0.90
  -6   4  -6    3.32    0.24
  -6   4  -6    3.21    0.24
  -6   4  -6    3.42    0.25
   6  -4   6    2.90    0.22
   6  -4   6    2.99    0.20
   6  -4   6    2.67    0.20
  -5   3  -6   12.19    0.65
  -5   3  -6   12.71    0.66
  -5   3  -6   12.61    0.68
  -5   3  -6   11.80    0.65
  -5   3  -6   12.33    0.61
   5  -3   6   12.22    0.60
   5  -3   6   12.62    0.66
   5  -3   6   12.35    0.64
  -4   2  -6   33.21    1.33
  -4   2  -6   32.45    1.30
  -4   2  -6   31.68    1.29
  -4   2  -6   31.54    1.23
   4  -2   6   31.66    1.34
   4  -2   6   34.17    1.38
   4  -2   6   32.77    1.23
   4  -2   6   30.93    1.19
  -3   1  -6   46.49    2.67
  -3   1  -6   46.70    2.82
   3  -1   6   43.07    2.19
   3  -1   6   45.01    2.20
   3  -1   6   44.84    2.29
  -2   0  -6   20.99    1.52
  -2   0  -6   22.65    1.67
   2   0   6   21.45    1.22
   2   0   6   21.01    1.26
   2   0   6   21.63    1.28
  -1  -1  -6   77.31    3.29
  -1  -1  -6   70.85    3.58
  -1  -1  -6   73.80    3.42
   1   1   6   71.14    3.16
   1   1   6   69.29    2.87
   1   1   6   72.11    2.95
   1   1   6   69.92    2.90
   0  -2  -6  158.16    6.91
   0  -2  -6  157.68    6.56
   0  -2  -6  147.79    6.47
   0  -2  -6  165.45    6.67
   0   2   6  161.83    5.68
   0   2   6  162.66    6.42
   0   2   6  156.06    6.93
   0   2   6  152.32    7.59
   0   2   6  161.06    5.71
   1  -3  -6    0.63    0.27
   1  -3  -6    0.79    0.36
   1  -3  -6    0.94    0.38
   1  -3  -6    0.71    0.31
  -1   3   6    1.09    0.31
  -1   3   6    1.42    0.38
  -1   3   6    1.44    0.37
  -1   3   6    1.09    0.30
   2  -4  -6   41.23    2.32
   2  -4  -6   42.37    2.54
   2  -4  -6   39.42    2.49
  -2   4   6   41.40    2.54
  -2   4   6   41.58    2.41
  -2   4   6   43.86    2.40
  -2   4   6   40.89    2.33
  -2   4   6   40.44    2.26
   3  -5  -6    5.12    0.39
   3  -5  -6    5.07    0.40
   3  -5  -6    5.03    0.36
   3  -5  -6    4.94    0.37
   3  -5  -6    5.46    0.36
   3  -5  -6    4.66    0.36
   3  -5  -6    5.17    0.41
   3  -5  -6    5.36    0.36
  -3   5   6    5.81    0.59
  -3   5   6    5.50    0.62
   4  -6  -6    9.86    0.51
   4  -6  -6   10.00    0.59
   4  -6  -6    9.31    0.55
   4  -6  -6    9.86    0.52
   4  -6  -6    9.27    0.52
   4  -6  -6   10.31    0.50
   4  -6  -6   10.42    0.50
   4  -6  -6    9.97    0.53
   4  -6  -6   10.15    0.56
  -4   6   6    9.01    0.62
  -4   6   6    8.85    0.64
  -4   6   6    9.45    0.83
   5  -7  -6   23.99    0.91
   5  -7  -6   24.71    0.92
   5  -7  -6   24.48    0.87
   5  -7  -6   24.76    0.93
   5  -7  -6   24.32    0.82
   5  -7  -6   24.51    1.00
  -5   7   6   24.16    0.97
  -5   7   6   24.17    1.04
  -6   5  -6    7.75    0.38
  -6   5  -6    7.72    0.42
  -6   5  -6    7.60    0.40
   6  -5   6    7.46    0.38
   6  -5   6    7.20    0.34
  -5   4  -6   19.92    0.94
  -5   4  -6   19.92    0.90
  -5   4  -6   19.41    0.89
  -5   4  -6   19.45    0.87
   5  -4   6   19.03    0.90
   5  -4   6   19.05    0.77
   5  -4   6   20.26    0.90
   5  -4   6   18.87    0.80
  -4   3  -6   17.29    0.83
  -4   3  -6   18.40    0.86
  -4   3  -6   17.95    0.83
   4  -3   6   16.20    0.80
   4  -3   6   14.90    0.77
   4  -3   6   15.05    0.74
   4  -3   6   15.32    0.77
   4  -3   6   14.38    0.79
  -3   2  -6   34.62    2.17
  -3   2  -6   37.17    2.34
   3  -2   6   34.67    1.94
   3  -2   6   34.50    1.81
  -2   1  -6   47.00    2.49
  -2   1  -6   49.88    2.72
   2  -1   6   44.91    2.16
   2  -1   6   47.94    2.14
   2  -1   6   48.74    2.16
  -1   0  -6   16.85    1.13
  -1   0  -6   16.41    1.14
  -1   0  -6   15.22    1.22
   1   0   6   14.61    0.91
   1   0   6   14.03    0.89
   1   0   6   14.23    0.94
   0  -1  -6   21.85    1.45
   0  -1  -6   24.28    1.38
   0  -1  -6   22.69    1.52
   0   1   6   22.18    1.19
   0   1   6   24.32    1.16
   0   1   6   24.18    1.22
   0   1   6   21.12    1.28
   1  -2  -6   14.94    1.22
   1  -2  -6   15.78    1.08
   1  -2  -6   15.69    1.12
   1  -2  -6   13.94    1.19
  -1   2   6   16.62    1.24
  -1   2   6   18.44    1.18
  -1   2   6   15.48    0.97
  -1   2   6   18.13    1.00
  -1   2   6   16.30    1.07
   2  -3  -6    6.20    0.80
   2  -3  -6    6.23    0.75
   2  -3  -6    5.63    0.74
  -2   3   6    7.90    0.79
  -2   3   6    7.49    0.77
   3  -4  -6    7.86    1.00
   3  -4  -6    8.02    0.96
  -3   4   6    7.29    0.68
  -3   4   6    7.69    0.91
  -3   4   6    7.83    0.93
   4  -5  -6   20.18    0.91
   4  -5  -6   20.03    0.82
   4  -5  -6   19.86    0.87
   4  -5  -6   19.60    0.82
   4  -5  -6   19.61    0.87
   4  -5  -6   19.51    0.84
   4  -5  -6   19.84    0.92
   4  -5  -6   19.66    0.98
  -4   5   6   20.42    1.39
  -4   5   6   21.55    1.11
   5  -6  -6    8.38    0.52
   5  -6  -6    9.39    0.48
   5  -6  -6    9.29    0.44
   5  -6  -6    9.99    0.47
   5  -6  -6    9.40    0.46
   5  -6  -6    8.82    0.46
  -5   6   6    8.76    0.52
  -5   6   6    9.15    0.58
  -5   6   6    8.56    0.53
  -6   6  -6    5.62    0.32
  -6   6  -6    5.86    0.35
  -6   6  -6    5.23    0.31
   6  -6   6    5.88    0.31
   6  -6   6    6.15    0.28
  -5   5  -6    4.94    0.38
  -5   5  -6    5.12    0.40
  -5   5  -6    5.66    0.42
  -5   5  -6    5.57    0.43
   5  -5   6    4.50    0.34
   5  -5   6    4.43    0.36
   5  -5   6    4.64    0.36
   5  -5   6    4.16    0.30
   5  -5   6    4.01    0.36
   5  -5   6    4.75    0.33
  -4   4  -6   12.89    0.71
  -4   4  -6   13.49    0.73
  -4   4  -6   13.00    0.76
  -4   4  -6   12.89    0.70
   4  -4   6   13.42    0.70
   4  -4   6   13.73    0.73
   4  -4   6   13.39    0.70
   4  -4   6   13.91    0.75
   4  -4   6   14.32    0.68
   4  -4   6   13.00    0.64
   4  -4   6   13.85    0.73
  -3   3  -6   33.81    2.10
  -3   3  -6   36.22    2.32
   3  -3   6   33.16    1.88
   3  -3   6   33.71    1.76
  -2   2  -6   30.75    1.77
  -2   2  -6   30.97    1.97
  -2   2  -6   30.03    1.74
   2  -2   6   31.25    1.51
   2  -2   6   29.73    1.52
   2  -2   6   32.51    1.63
  -1   1  -6   42.20    2.07
  -1   1  -6   39.00    2.08
  -1   1  -6   40.73    2.25
   1  -1   6   43.56    1.83
   1  -1   6   42.14    1.81
   1  -1   6   42.27    1.77
   1  -1   6   39.48    1.79
   0   0  -6    6.21    0.66
   0   0  -6    6.64    0.70
   0   0   6    7.55    0.56
   0   0   6    6.01    0.54
   0   0   6    6.92    0.54
   0   0   6    6.70    0.52
   1  -1  -6    1.42    0.36
   1  -1  -6    1.66    0.40
   1  -1  -6    2.17    0.45
  -1   1   6    1.90    0.36
  -1   1   6    1.93    0.35
  -1   1   6    1.67    0.30
   2  -2  -6    0.12    0.17
   2  -2  -6    0.18    0.18
  -2   2   6    0.95    0.34
  -2   2   6    0.72    0.26
  -2   2   6    0.00    0.11
  -2   2   6    0.33    0.19
   3  -3  -6   45.70    2.57
   3  -3  -6   44.53    2.58
  -3   3   6   45.20    2.55
  -3   3   6   43.56    2.50
   4  -4  -6   29.02    1.19
   4  -4  -6   29.97    1.18
   4  -4  -6   28.17    1.12
   4  -4  -6   28.71    1.09
   4  -4  -6   29.57    1.09
   4  -4  -6   28.84    1.31
   4  -4  -6   29.03    1.17
   4  -4  -6   29.01    1.29
  -4   4   6   31.52    1.36
  -4   4   6   29.98    1.37
  -4   4   6   28.74    1.84
  -4   4   6   31.08    1.44
   5  -5  -6    8.19    0.47
   5  -5  -6    8.89    0.44
   5  -5  -6    7.75    0.51
   5  -5  -6    7.45    0.45
   5  -5  -6    7.84    0.43
   5  -5  -6    7.98    0.46
   5  -5  -6    7.13    0.42
  -5   5   6    9.26    0.61
  -5   5   6    8.67    0.53
  -5   5   6    8.83    0.57
   6  -6  -6   14.49    0.54
   6  -6  -6   14.68    0.52
   6  -6  -6   14.82    0.57
  -6   6   6   14.34    0.64
  -6   6   6   13.52    0.65
  -6   7  -6    2.29    0.19
   6  -7   6    2.60    0.18
  -5   6  -6    7.23    0.43
  -5   6  -6    6.97    0.46
  -5   6  -6    7.28    0.49
  -5   6  -6    6.76    0.47
   5  -6   6    5.96    0.39
   5  -6   6    5.88    0.43
   5  -6   6    5.59    0.40
   5  -6   6    5.64    0.39
   5  -6   6    6.52    0.37
   5  -6   6    5.18    0.39
   5  -6   6    5.92    0.38
  -4   5  -6   17.56    0.88
  -4   5  -6   17.83    1.28
  -4   5  -6   17.54    0.86
  -4   5  -6   17.91    0.93
   4  -5   6   17.04    0.83
   4  -5   6   17.65    0.85
   4  -5   6   17.73    0.86
   4  -5   6   17.49    0.89
   4  -5   6   16.91    0.76
   4  -5   6   17.16    0.78
   4  -5   6   17.57    0.79
   4  -5   6   18.08    0.85
   4  -5   6   17.66    0.86
  -3   4  -6   23.62    1.66
  -3   4  -6   23.57    1.79
  -3   4  -6   23.95    1.61
   3  -4   6   27.19    1.63
   3  -4   6   26.11    1.54
  -2   3  -6    0.52    0.24
  -2   3  -6    0.57    0.26
  -2   3  -6    0.41    0.24
   2  -3   6    0.95    0.28
   2  -3   6    1.19    0.34
   2  -3   6    1.12    0.30
  -1   2  -6    2.55    0.36
  -1   2  -6    2.87    0.47
  -1   2  -6    2.54    0.41
   1  -2   6    2.73    0.36
   1  -2   6    2.81    0.36
   1  -2   6    2.94    0.33
   1  -2   6    2.77    0.36
   1  -2   6    2.74    0.33
   0   1  -6    5.15    0.57
   0   1  -6    4.41    0.47
   0   1  -6    4.68    0.54
   0  -1   6    3.88    0.40
   0  -1   6    4.12    0.39
   0  -1   6    3.78    0.41
   0  -1   6    4.13    0.42
   1   0  -6   28.58    1.53
   1   0  -6   26.78    1.48
   1   0  -6   27.26    1.56
  -1   0   6   23.70    1.24
  -1   0   6   23.94    1.25
  -1   0   6   24.04    1.18
  -1   0   6   25.22    1.38
   2  -1  -6    5.95    0.69
   2  -1  -6    6.12    0.69
  -2   1   6    4.81    0.51
  -2   1   6    4.65    0.57
   3  -2  -6   25.88    1.74
   3  -2  -6   28.60    1.86
  -3   2   6   28.58    1.74
  -3   2   6   25.78    1.72
   4  -3  -6    5.81    0.89
  -4   3   6    7.14    0.91
  -4   3   6    7.43    0.92
   5  -4  -6    6.65    0.42
   5  -4  -6    6.64    0.47
   5  -4  -6    6.28    0.41
   5  -4  -6    6.29    0.39
   5  -4  -6    6.94    0.40
   5  -4  -6    6.94    0.40
  -5   4   6    5.41    0.48
  -5   4   6    6.06    0.51
   6  -5  -6   12.30    0.50
   6  -5  -6   12.68    0.54
   6  -5  -6   12.10    0.49
  -6   5   6   11.60    0.61
  -6   5   6   11.88    0.62
  -5   7  -6    4.47    0.35
  -5   7  -6    4.61    0.36
  -5   7  -6    4.10    0.36
  -5   7  -6    4.16    0.36
   5  -7   6    4.67    0.29
   5  -7   6    4.46    0.31
   5  -7   6    4.43    0.32
   5  -7   6    4.73    0.35
   5  -7   6    4.49    0.30
   5  -7   6    4.49    0.33
   5  -7   6    4.40    0.34
   5  -7   6    4.59    0.32
   5  -7   6    4.98    0.30
  -4   6  -6   16.52    0.87
  -4   6  -6   16.34    1.21
  -4   6  -6   16.01    0.82
  -4   6  -6   14.59    0.86
  -4   6  -6   16.47    1.27
   4  -6   6   17.54    0.78
   4  -6   6   17.48    0.87
   4  -6   6   18.72    0.79
   4  -6   6   18.17    0.84
   4  -6   6   17.03    0.80
   4  -6   6   17.04    0.83
   4  -6   6   17.56    0.76
   4  -6   6   17.81    0.83
   4  -6   6   17.64    0.84
   4  -6   6   17.90    0.89
  -3   5  -6    1.00    0.30
  -3   5  -6    1.04    0.43
  -3   5  -6    1.02    0.38
   3  -5   6    0.53    0.29
   3  -5   6    0.53    0.28
  -2   4  -6   10.23    0.97
  -2   4  -6   11.34    1.03
  -2   4  -6   10.70    0.94
   2  -4   6   10.30    0.80
   2  -4   6   10.91    0.90
   2  -4   6    9.06    0.80
   2  -4   6   10.43    0.81
  -1   3  -6   13.55    1.02
  -1   3  -6   14.31    1.06
  -1   3  -6   13.77    0.93
  -1   3  -6   12.64    0.97
  -1   3  -6   12.91    1.02
   1  -3   6   13.39    0.90
   1  -3   6   13.44    0.86
   1  -3   6   12.68    1.00
   1  -3   6   13.98    0.86
   1  -3   6   12.98    0.86
   1  -3   6   13.52    0.86
   0   2  -6   38.48    1.90
   0   2  -6   34.09    1.94
   0   2  -6   37.42    1.90
   0   2  -6   37.56    1.80
   0   2  -6   36.30    1.99
   0  -2   6   35.02    1.66
   0  -2   6   36.71    1.62
   0  -2   6   34.35    1.58
   0  -2   6   34.90    1.63
   0  -2   6   33.64    1.59
   0  -2   6   35.96    1.92
   0  -2   6   36.77    1.59
   1   1  -6    1.99    0.45
   1   1  -6    1.93    0.37
   1   1  -6    1.87    0.31
   1   1  -6    1.88    0.42
  -1  -1   6    2.85    0.35
  -1  -1   6    2.99    0.34
  -1  -1   6    2.56    0.34
  -1  -1   6    2.79    0.36
  -1  -1   6    2.69    0.33
   2   0  -6   42.55    2.28
   2   0  -6   43.31    2.27
   2   0  -6   41.22    2.47
   2   0  -6   42.43    2.08
  -2   0   6   47.77    2.02
  -2   0   6   47.88    1.99
  -2   0   6   47.98    2.27
   3  -1  -6    2.27    0.50
   3  -1  -6    2.14    0.55
  -3   1   6    2.72    0.49
  -3   1   6    2.70    0.50
  -3   1   6    3.08    0.49
   4  -2  -6    8.89    1.06
  -4   2   6    8.69    0.99
  -4   2   6   11.18    1.10
   5  -3  -6    6.73    0.41
   5  -3  -6    6.21    0.40
   5  -3  -6    6.85    0.41
   5  -3  -6    6.67    0.44
   5  -3  -6    6.05    0.47
   5  -3  -6    6.48    0.43
  -5   3   6    7.05    0.54
  -5   3   6    6.77    0.44
  -5   3   6    7.47    0.55
   6  -4  -6    8.26    0.43
   6  -4  -6    8.15    0.39
   6  -4  -6    8.01    0.40
   6  -4  -6    8.26    0.41
  -6   4   6    8.79    0.44
  -6   4   6    9.22    0.53
  -6   4   6    8.28    0.51
  -5   8  -6    7.78    0.47
  -5   8  -6    7.53    0.62
  -5   8  -6    8.66    0.46
  -5   8  -6    7.68    0.47
  -5   8  -6    8.07    0.48
   5  -8   6    9.18    0.45
   5  -8   6    9.75    0.49
   5  -8   6    8.82    0.44
   5  -8   6    9.16    0.48
   5  -8   6    8.94    0.41
   5  -8   6    9.23    0.45
   5  -8   6    8.90    0.41
   5  -8   6    9.76    0.48
   5  -8   6    8.95    0.42
  -4   7  -6    0.61    0.19
  -4   7  -6    0.80    0.29
  -4   7  -6    0.62    0.25
   4  -7   6    0.34    0.13
   4  -7   6    0.55    0.15
   4  -7   6    0.35    0.11
   4  -7   6    0.29    0.12
   4  -7   6    0.41    0.13
   4  -7   6    0.40    0.11
   4  -7   6    0.42    0.16
   4  -7   6    0.32    0.13
   4  -7   6    0.42    0.13
   4  -7   6    0.38    0.12
   4  -7   6    0.30    0.11
  -3   6  -6   22.94    1.75
  -3   6  -6   23.54    1.68
  -3   6  -6   23.98    1.83
  -3   6  -6   24.58    1.52
   3  -6   6   19.34    1.44
   3  -6   6   21.55    1.54
   3  -6   6   23.09    1.59
   3  -6   6   22.38    1.54
  -2   5  -6    3.62    0.56
  -2   5  -6    3.77    0.57
  -2   5  -6    3.29    0.58
   2  -5   6    5.08    0.61
   2  -5   6    4.52    0.57
   2  -5   6    4.56    0.56
   2  -5   6    5.02    0.60
  -1   4  -6   45.18    2.14
  -1   4  -6   44.86    2.33
  -1   4  -6   43.94    2.23
  -1   4  -6   41.61    2.39
  -1   4  -6   45.34    2.31
   1  -4   6   43.05    2.01
   1  -4   6   41.36    2.00
   1  -4   6   39.74    2.37
   1  -4   6   42.67    2.04
   1  -4   6   41.80    1.92
   0   3  -6   29.00    1.69
   0   3  -6   26.69    1.54
   0   3  -6   26.90    1.73
   0   3  -6   29.31    1.59
   0   3  -6   27.09    1.59
   0  -3   6   30.68    1.46
   0  -3   6   29.74    1.72
   0  -3   6   29.05    1.37
   0  -3   6   28.26    1.43
   0  -3   6   29.67    1.42
   0  -3   6   31.03    1.45
   0  -3   6   28.62    1.45
   1   2  -6   98.42    3.87
   1   2  -6   94.15    4.62
   1   2  -6   99.21    4.15
   1   2  -6   98.52    4.53
   1   2  -6   89.73    4.01
  -1  -2   6   95.59    3.66
  -1  -2   6  103.06    3.71
  -1  -2   6  100.78    3.78
  -1  -2   6   92.99    4.01
  -1  -2   6  100.24    3.72
  -1  -2   6  103.08    3.68
   2   1  -6   24.49    1.46
   2   1  -6   23.12    1.72
   2   1  -6   25.09    1.58
   2   1  -6   24.54    1.66
   2   1  -6   25.47    1.52
  -2  -1   6   26.24    1.37
  -2  -1   6   25.47    1.37
  -2  -1   6   27.05    1.32
  -2  -1   6   26.05    1.31
  -2  -1   6   25.00    1.49
   3   0  -6   11.89    1.01
   3   0  -6   11.68    1.08
  -3   0   6   12.20    1.04
  -3   0   6    9.70    0.83
   4  -1  -6   13.90    1.32
   4  -1  -6   14.37    1.26
  -4   1   6   15.58    1.34
   5  -2  -6   39.66    1.37
   5  -2  -6   40.78    1.49
   5  -2  -6   40.22    1.49
   5  -2  -6   39.25    1.39
  -5   2   6   40.38    1.69
  -5   2   6   38.37    1.68
  -5   2   6   38.15    1.45
   6  -3  -6    1.56    0.17
   6  -3  -6    1.66    0.18
   6  -3  -6    1.79    0.18
   6  -3  -6    1.97    0.20
   6  -3  -6    1.68    0.18
  -6   3   6    2.17    0.25
  -6   3   6    2.43    0.23
  -5   9  -6    0.24    0.11
  -5   9  -6    0.28    0.09
  -5   9  -6    0.37    0.10
  -5   9  -6    0.36    0.10
   5  -9   6    0.32    0.08
   5  -9   6    0.27    0.08
   5  -9   6    0.28    0.07
   5  -9   6    0.29    0.08
   5  -9   6    0.30    0.08
   5  -9   6    0.31    0.07
   5  -9   6    0.30    0.07
   5  -9   6    0.25    0.06
   5  -9   6    0.31    0.08
  -4   8  -6   13.27    0.66
  -4   8  -6   13.17    0.70
  -4   8  -6   14.03    1.02
  -4   8  -6   13.57    0.97
   4  -8   6   12.13    0.63
   4  -8   6   11.46    0.62
   4  -8   6   11.51    0.60
   4  -8   6   11.92    0.56
   4  -8   6   11.61    0.61
   4  -8   6   11.98    0.62
   4  -8   6   11.01    0.67
   4  -8   6   11.79    0.58
   4  -8   6   11.67    0.67
   4  -8   6   11.40    0.61
   4  -8   6   11.91    0.66
   4  -8   6   11.58    0.56
   4  -8   6   11.57    0.66
   3  -7   6    4.58    0.34
   3  -7   6    4.79    0.41
   3  -7   6    4.89    0.39
   3  -7   6    4.67    0.34
   3  -7   6    4.62    0.35
   3  -7   6    4.46    0.42
   3  -7   6    4.63    0.39
   3  -7   6    4.28    0.37
   3  -7   6    5.21    0.40
   3  -7   6    4.83    0.40
   3  -7   6    4.75    0.42
   3  -7   6    3.92    0.40
  -2   6  -6    2.49    0.47
  -2   6  -6    2.42    0.34
  -2   6  -6    1.75    0.47
  -2   6  -6    2.55    0.61
   2  -6   6    2.06    0.50
   2  -6   6    2.32    0.54
   2  -6   6    1.40    0.40
   2  -6   6    1.97    0.51
  -1   5  -6   22.48    1.48
  -1   5  -6   23.19    1.53
  -1   5  -6   23.48    1.52
   1  -5   6   24.56    1.43
   1  -5   6   24.44    1.46
   1  -5   6   23.10    1.41
   1  -5   6   24.39    1.34
   1  -5   6   23.85    1.40
   0   4  -6    6.94    0.79
   0   4  -6    7.58    0.71
   0   4  -6    6.98    0.69
   0   4  -6    7.37    0.68
   0  -4   6    5.98    0.58
   0  -4   6    6.09    0.61
   0  -4   6    6.00    0.59
   0  -4   6    6.04    0.70
   0  -4   6    6.00    0.59
   0  -4   6    6.11    0.58
   1   3  -6   42.73    2.36
   1   3  -6   42.10    2.21
   1   3  -6   44.16    2.22
   1   3  -6   41.09    2.10
   1   3  -6   43.16    2.57
  -1  -3   6   46.37    2.04
  -1  -3   6   48.85    2.10
  -1  -3   6   47.74    2.08
  -1  -3   6   48.07    2.04
  -1  -3   6   45.38    2.06
   2   2  -6   53.50    2.81
   2   2  -6   53.33    2.52
   2   2  -6   53.23    2.65
   2   2  -6   51.66    3.00
  -2  -2   6   51.00    2.27
  -2  -2   6   52.46    2.37
  -2  -2   6   48.39    2.52
  -2  -2   6   49.79    2.30
  -2  -2   6   53.56    2.34
   3   1  -6   54.48    2.88
   3   1  -6   57.89    2.81
  -3  -1   6   53.16    2.49
  -3  -1   6   55.42    2.87
  -3  -1   6   54.04    2.54
   4   0  -6   46.13    2.63
   4   0  -6   49.67    2.80
  -4   0   6   49.10    2.78
   5  -1  -6   15.86    0.72
   5  -1  -6   15.64    0.70
   5  -1  -6   15.20    0.73
   5  -1  -6   15.93    0.78
  -5   1   6   15.71    0.77
  -5   1   6   15.41    0.79
  -5   1   6   14.96    0.76
  -5   1   6   15.72    0.74
  -5   1   6   14.51    0.85
   6  -2  -6    0.22    0.09
   6  -2  -6    0.11    0.07
   6  -2  -6    0.16    0.08
   6  -2  -6    0.10    0.07
  -6   2   6    0.45    0.12
  -6   2   6    0.40    0.12
  -6   2   6    0.36    0.14
  -4   9  -6    9.02    0.73
  -4   9  -6    9.80    0.77
  -4   9  -6    9.36    0.52
   4  -9   6    9.11    0.53
   4  -9   6    9.62    0.46
   4  -9   6    9.19    0.54
   4  -9   6    8.36    0.47
   4  -9   6    9.07    0.51
   4  -9   6    9.05    0.51
   4  -9   6    9.30    0.50
   4  -9   6    9.05    0.48
   4  -9   6    9.00    0.43
   4  -9   6    8.66    0.46
   4  -9   6    8.65    0.47
   4  -9   6    8.56    0.43
  -3   8  -6    7.75    0.74
   3  -8   6    9.17    0.48
   3  -8   6    8.23    0.52
   3  -8   6    8.98    0.54
   3  -8   6    9.10    0.62
   3  -8   6    9.50    0.58
   3  -8   6    8.33    0.49
   3  -8   6    8.49    0.59
   3  -8   6    8.91    0.56
   3  -8   6    8.64    0.57
   3  -8   6    8.77    0.47
   3  -8   6    9.01    0.54
   3  -8   6    9.36    0.54
  -2   7  -6   12.95    1.22
  -2   7  -6   14.05    0.97
  -2   7  -6   13.51    1.29
  -2   7  -6   13.01    1.14
   2  -7   6   13.78    1.15
   2  -7   6   13.89    1.19
   2  -7   6   13.23    1.14
  -1   6  -6   58.80    3.03
  -1   6  -6   58.98    3.02
  -1   6  -6   60.51    3.11
   1  -6   6   60.27    2.93
   1  -6   6   60.55    2.81
   1  -6   6   61.60    2.82
   1  -6   6   60.49    2.87
   0   5  -6    5.37    0.58
   0   5  -6    5.53    0.65
   0   5  -6    5.62    0.65
   0  -5   6    5.01    0.58
   0  -5   6    4.85    0.58
   0  -5   6    4.52    0.54
   0  -5   6    4.82    0.56
   0  -5   6    4.84    0.55
   1   4  -6   31.98    1.76
   1   4  -6   30.16    1.79
   1   4  -6   30.03    1.79
  -1  -4   6   30.48    1.67
  -1  -4   6   33.04    1.65
  -1  -4   6   31.11    1.64
  -1  -4   6   30.34    1.64
  -1  -4   6   31.27    1.66
  -1  -4   6   32.23    1.69
   2   3  -6   73.54    3.61
   2   3  -6   74.94    3.32
   2   3  -6   69.90    3.37
  -2  -3   6   70.51    3.09
  -2  -3   6   69.26    3.06
  -2  -3   6   70.34    3.12
  -2  -3   6   71.78    3.05
  -2  -3   6   68.15    2.98
  -2  -3   6   70.56    3.34
   3   2  -6   84.75    4.37
   3   2  -6   90.23    3.95
   3   2  -6   82.11    3.97
   3   2  -6   85.62    3.63
  -3  -2   6   83.64    3.50
  -3  -2   6   86.52    4.06
  -3  -2   6   85.96    3.65
  -3  -2   6   83.66    3.62
  -3  -2   6   85.26    3.59
   4   1  -6   10.84    0.80
   4   1  -6   11.82    1.15
  -4  -1   6   10.38    0.99
  -4  -1   6   10.71    1.13
   5   0  -6   14.78    0.71
   5   0  -6   16.25    0.77
   5   0  -6   15.45    0.69
   5   0  -6   14.91    0.70
   5   0  -6   15.39    0.69
  -5   0   6   15.41    0.79
  -5   0   6   15.30    0.78
  -5   0   6   14.67    0.75
  -5   0   6   14.88    0.76
  -5   0   6   16.55    0.75
  -5   0   6   16.01    0.73
  -5   0   6   14.97    0.68
  -5   0   6   15.63    0.86
   6  -1  -6   11.01    0.53
   6  -1  -6   10.69    0.49
   6  -1  -6    9.97    0.49
   6  -1  -6   10.13    0.52
  -6   1   6   11.35    0.55
  -6   1   6   10.22    0.53
  -6   1   6   10.78    0.56
  -6   1   6    9.79    0.58
  -4  10  -6    3.07    0.36
  -4  10  -6    3.25    0.25
   4 -10   6    3.73    0.24
   4 -10   6    3.86    0.27
   4 -10   6    3.63    0.27
   4 -10   6    3.88    0.25
   4 -10   6    3.75    0.24
   4 -10   6    3.63    0.21
   4 -10   6    3.55    0.21
   4 -10   6    3.58    0.22
   4 -10   6    3.65    0.25
   4 -10   6    3.47    0.24
   3  -9   6    1.40    0.19
   3  -9   6    1.46    0.21
   3  -9   6    1.31    0.18
   3  -9   6    1.46    0.17
   3  -9   6    1.34    0.20
   3  -9   6    1.37    0.23
   3  -9   6    1.44    0.22
   3  -9   6    1.44    0.21
   3  -9   6    1.32    0.22
   3  -9   6    1.21    0.17
   3  -9   6    1.42    0.23
   2  -8   6    0.70    0.19
   2  -8   6    0.72    0.18
   2  -8   6    0.86    0.21
   2  -8   6    0.93    0.20
   2  -8   6    0.74    0.18
   2  -8   6    0.92    0.18
   2  -8   6    0.77    0.20
   2  -8   6    0.99    0.21
   2  -8   6    0.89    0.18
   2  -8   6    0.89    0.23
  -1   7  -6   40.44    2.33
  -1   7  -6   39.59    2.15
  -1   7  -6   39.68    2.30
   1  -7   6   37.47    2.18
   1  -7   6   37.82    2.13
   1  -7   6   36.70    2.14
   1  -7   6   37.56    2.10
   0   6  -6   77.46    3.67
   0   6  -6   77.49    3.65
   0   6  -6   79.21    3.73
   0  -6   6   75.67    3.40
   0  -6   6   79.84    3.45
   0  -6   6   80.92    3.53
   0  -6   6   77.50    3.33
   1   5  -6   28.51    1.80
   1   5  -6   29.46    1.77
   1   5  -6   28.96    1.73
  -1  -5   6   29.23    1.66
  -1  -5   6   29.52    1.68
  -1  -5   6   30.36    1.72
  -1  -5   6   30.06    1.69
  -1  -5   6   28.46    1.64
  -1  -5   6   29.72    1.67
   2   4  -6   38.24    2.29
   2   4  -6   41.98    2.33
   2   4  -6   40.67    2.37
  -2  -4   6   41.20    2.12
  -2  -4   6   40.60    2.14
  -2  -4   6   41.28    2.15
  -2  -4   6   42.62    2.15
  -2  -4   6   43.40    2.20
   3   3  -6    3.62    0.60
   3   3  -6    3.93    0.59
   3   3  -6    3.03    0.64
   3   3  -6    3.63    0.39
  -3  -3   6    4.21    0.62
  -3  -3   6    2.51    0.53
  -3  -3   6    2.83    0.62
  -3  -3   6    3.54    0.66
  -3  -3   6    3.84    0.63
   4   2  -6   20.87    1.48
   4   2  -6   20.06    1.26
   4   2  -6   20.17    1.59
  -4  -2   6   18.11    1.38
  -4  -2   6   19.97    1.64
   5   1  -6   32.35    1.20
   5   1  -6   33.62    1.24
   5   1  -6   34.41    2.00
   5   1  -6   33.71    1.33
  -5  -1   6   34.97    1.31
  -5  -1   6   34.85    1.33
  -5  -1   6   36.57    1.51
  -5  -1   6   35.59    1.41
  -5  -1   6   35.39    1.28
  -5  -1   6   35.69    1.40
  -5  -1   6   34.39    1.30
  -5  -1   6   34.43    1.39
  -5  -1   6   34.51    1.24
   6   0  -6   11.57    0.52
   6   0  -6   11.19    0.55
   6   0  -6   11.40    0.51
   6   0  -6   11.81    0.53
  -6   0   6    9.78    0.53
  -6   0   6   10.15    0.54
  -6   0   6   10.27    0.56
  -6   0   6   10.80    0.53
  -6   0   6   10.27    0.56
  -3  10  -6    3.73    0.40
   3 -10   6    3.45    0.26
   3 -10   6    3.48    0.28
   3 -10   6    3.67    0.28
   3 -10   6    3.65    0.27
   3 -10   6    3.61    0.31
   3 -10   6    3.69    0.28
   3 -10   6    3.69    0.25
   3 -10   6    3.52    0.30
   3 -10   6    3.82    0.24
   2  -9   6   17.89    0.83
   2  -9   6   17.82    0.84
   2  -9   6   17.63    0.91
   2  -9   6   17.50    0.85
   2  -9   6   16.88    0.84
   2  -9   6   18.09    0.82
   2  -9   6   17.15    0.75
   2  -9   6   17.61    0.91
   1  -8   6    2.24    0.28
   1  -8   6    2.47    0.28
   1  -8   6    2.44    0.27
   1  -8   6    2.52    0.31
   1  -8   6    2.51    0.31
   1  -8   6    2.62    0.29
   1  -8   6    2.45    0.27
   1  -8   6    2.12    0.28
   0   7  -6   82.27    3.94
   0  -7   6   80.12    3.69
   0  -7   6   82.97    3.71
   0  -7   6   82.82    3.69
   1   6  -6   12.36    1.16
   1   6  -6   13.17    1.20
   1   6  -6   12.72    1.02
  -1  -6   6   16.26    1.19
  -1  -6   6   15.17    1.18
  -1  -6   6   14.64    1.18
  -1  -6   6   15.30    1.13
  -1  -6   6   14.99    1.18
   2   5  -6    9.37    0.96
   2   5  -6    9.98    0.94
   2   5  -6    9.60    1.03
  -2  -5   6    9.54    0.94
  -2  -5   6   10.10    0.95
  -2  -5   6    9.89    0.98
  -2  -5   6    9.28    0.92
  -2  -5   6    9.55    0.95
   3   4  -6   17.45    1.15
   3   4  -6   19.32    1.52
   3   4  -6   20.04    1.46
   3   4  -6   19.88    1.56
  -3  -4   6   19.23    1.53
  -3  -4   6   19.26    1.45
  -3  -4   6   19.83    1.44
  -3  -4   6   20.39    1.47
  -3  -4   6   18.93    1.38
   4   3  -6    6.43    0.54
   4   3  -6    6.32    0.57
  -4  -3   6    5.18    0.44
  -4  -3   6    5.61    0.41
  -4  -3   6    5.10    0.38
  -4  -3   6    5.15    0.46
  -4  -3   6    5.44    0.40
  -4  -3   6    4.95    0.39
  -4  -3   6    5.12    0.40
  -4  -3   6    5.38    0.43
  -4  -3   6    5.38    0.39
  -4  -3   6    5.20    0.40
  -4  -3   6    5.21    0.41
  -4  -3   6    5.38    0.43
  -4  -3   6    5.12    0.38
   5   2  -6   21.81    0.86
   5   2  -6   21.41    0.84
   5   2  -6   21.84    0.92
   5   2  -6   22.69    1.38
  -5  -2   6   22.21    0.94
  -5  -2   6   21.50    0.91
  -5  -2   6   20.55    0.98
  -5  -2   6   21.07    0.88
  -5  -2   6   21.74    0.98
  -5  -2   6   20.04    0.90
  -5  -2   6   21.53    0.98
  -5  -2   6   21.84    0.98
  -5  -2   6   20.62    0.86
   6   1  -6   11.75    0.59
   6   1  -6   12.39    0.56
   6   1  -6   12.03    0.54
  -6  -1   6   13.72    0.59
  -6  -1   6   14.01    0.64
  -6  -1   6   13.03    0.63
  -6  -1   6   13.64    0.59
  -6  -1   6   13.68    0.63
  -6  -1   6   13.68    0.58
   3 -11   6    6.66    0.33
   2 -10   6    2.74    0.25
   2 -10   6    2.76    0.24
   2 -10   6    2.75    0.25
   2 -10   6    2.58    0.27
   2 -10   6    2.80    0.27
   1  -9   6   17.08    0.78
   1  -9   6   16.59    0.79
   1  -9   6   17.03    0.81
   1  -9   6   17.01    0.88
   1  -9   6   18.01    0.90
   0  -8   6   15.92    0.78
   0  -8   6   16.69    0.83
   0  -8   6   16.77    0.87
   0  -8   6   16.93    0.83
   0  -8   6   16.64    0.78
   1   7  -6   21.52    1.44
  -1  -7   6   23.36    1.05
  -1  -7   6   24.94    1.00
  -1  -7   6   24.18    0.99
  -1  -7   6   23.42    1.02
  -1  -7   6   23.62    1.00
  -1  -7   6   21.85    1.01
  -1  -7   6   23.60    0.99
   2   6  -6    0.76    0.29
   2   6  -6    1.19    0.44
   2   6  -6    1.01    0.42
  -2  -6   6    1.40    0.48
  -2  -6   6    1.80    0.51
  -2  -6   6    1.97    0.56
  -2  -6   6    1.50    0.24
   3   5  -6   17.57    1.13
  -3  -5   6   19.12    0.90
  -3  -5   6   18.75    0.99
  -3  -5   6   18.81    0.86
  -3  -5   6   18.49    0.85
  -3  -5   6   18.73    0.94
  -3  -5   6   18.38    0.83
  -3  -5   6   18.51    0.80
  -3  -5   6   18.62    0.88
  -3  -5   6   18.82    0.87
  -3  -5   6   18.64    0.85
  -3  -5   6   19.04    0.83
   4   4  -6    3.00    0.37
   4   4  -6    2.84    0.38
  -4  -4   6    2.58    0.27
  -4  -4   6    2.35    0.29
  -4  -4   6    2.32    0.25
  -4  -4   6    2.45    0.27
  -4  -4   6    2.36    0.27
  -4  -4   6    2.52    0.27
  -4  -4   6    2.29    0.28
  -4  -4   6    2.64    0.28
  -4  -4   6    2.14    0.27
  -4  -4   6    2.61    0.32
  -4  -4   6    2.64    0.29
  -4  -4   6    2.63    0.27
  -4  -4   6    2.53    0.28
   5   3  -6    3.01    0.36
   5   3  -6    2.63    0.23
   5   3  -6    2.87    0.35
   5   3  -6    2.83    0.24
   5   3  -6    3.06    0.27
  -5  -3   6    3.12    0.28
  -5  -3   6    3.23    0.31
  -5  -3   6    3.33    0.28
  -5  -3   6    2.89    0.29
  -5  -3   6    3.30    0.30
  -5  -3   6    2.94    0.27
  -5  -3   6    3.11    0.28
  -5  -3   6    3.20    0.28
  -5  -3   6    3.03    0.27
  -5  -3   6    3.23    0.27
  -5  -3   6    3.06    0.30
   6   2  -6   37.43    1.32
   6   2  -6   37.53    1.19
   6   2  -6   40.21    1.24
   6   2  -6   38.86    1.17
  -6  -2   6   37.57    1.27
  -6  -2   6   36.10    1.24
  -6  -2   6   39.04    1.38
  -6  -2   6   37.59    1.34
  -6  -2   6   36.95    1.17
  -6  -2   6   35.84    1.32
  -6  -2   6   36.47    1.25
   2 -11   6    0.73    0.11
  -1  -8   6    8.55    0.50
  -1  -8   6    7.97    0.48
  -2  -7   6    1.84    0.23
  -2  -7   6    1.64    0.23
  -2  -7   6    1.91    0.28
  -2  -7   6    1.81    0.24
  -2  -7   6    2.01    0.25
  -2  -7   6    1.61    0.22
  -2  -7   6    1.91    0.25
  -2  -7   6    1.72    0.23
  -3  -6   6    1.18    0.21
  -3  -6   6    0.88    0.18
  -3  -6   6    1.08    0.22
  -3  -6   6    1.35    0.23
  -3  -6   6    1.05    0.19
  -3  -6   6    0.89    0.18
  -3  -6   6    1.08    0.20
  -3  -6   6    1.14    0.24
  -3  -6   6    1.04    0.21
  -3  -6   6    1.19    0.20
   4   5  -6    5.33    0.50
   4   5  -6    5.21    0.46
  -4  -5   6    4.01    0.32
  -4  -5   6    4.15    0.34
  -4  -5   6    4.24    0.36
  -4  -5   6    4.12    0.34
  -4  -5   6    3.90    0.32
  -4  -5   6    3.84    0.33
  -4  -5   6    4.29    0.38
  -4  -5   6    4.35    0.35
  -4  -5   6    3.89    0.39
  -4  -5   6    4.14    0.34
  -4  -5   6    4.30    0.34
  -4  -5   6    4.49    0.32
   5   4  -6    6.42    0.53
   5   4  -6    6.56    0.54
   5   4  -6    6.77    0.38
   5   4  -6    6.82    0.35
  -5  -4   6    6.49    0.40
  -5  -4   6    6.19    0.40
  -5  -4   6    6.82    0.39
  -5  -4   6    6.47    0.39
  -5  -4   6    6.91    0.37
  -5  -4   6    6.45    0.41
  -5  -4   6    6.85    0.39
  -5  -4   6    6.93    0.45
  -5  -4   6    5.91    0.38
  -5  -4   6    6.47    0.39
  -5  -4   6    6.43    0.38
  -5  -4   6    6.43    0.43
   6   3  -6    5.43    0.26
   6   3  -6    5.56    0.25
   6   3  -6    5.40    0.27
   6   3  -6    5.26    0.29
  -6  -3   6    4.97    0.28
  -6  -3   6    4.84    0.29
  -6  -3   6    4.46    0.28
  -6  -3   6    4.94    0.27
  -6  -3   6    4.70    0.27
  -6  -3   6    5.10    0.26
  -2  -8   6    7.30    0.42
  -2  -8   6    6.86    0.43
  -2  -8   6    6.77    0.40
  -2  -8   6    6.33    0.47
  -2  -8   6    6.66    0.42
  -2  -8   6    6.71    0.42
   3   7  -6    1.58    0.24
  -3  -7   6    1.61    0.23
  -3  -7   6    1.82    0.26
  -3  -7   6    1.92    0.21
  -3  -7   6    1.42    0.20
  -3  -7   6    1.76    0.22
  -3  -7   6    1.79    0.22
  -3  -7   6    1.57    0.20
  -3  -7   6    1.79    0.21
  -3  -7   6    1.71    0.21
   4   6  -6    1.32    0.22
   4   6  -6    1.37    0.25
  -4  -6   6    0.84    0.15
  -4  -6   6    0.74    0.14
  -4  -6   6    1.07    0.18
  -4  -6   6    1.10    0.19
  -4  -6   6    0.94    0.18
  -4  -6   6    0.99    0.20
  -4  -6   6    1.11    0.18
  -4  -6   6    1.21    0.19
  -4  -6   6    1.08    0.18
  -4  -6   6    0.99    0.17
   5   5  -6    5.46    0.46
   5   5  -6    5.10    0.30
   5   5  -6    5.49    0.29
  -5  -5   6    5.87    0.34
  -5  -5   6    5.87    0.32
  -5  -5   6    6.24    0.39
  -5  -5   6    6.18    0.34
  -5  -5   6    6.06    0.33
  -5  -5   6    6.04    0.33
  -5  -5   6    6.06    0.37
  -5  -5   6    6.03    0.32
  -5  -5   6    6.19    0.34
  -5  -5   6    6.04    0.34
  -5  -5   6    6.25    0.32
  -5  -5   6    5.48    0.30
  -3  -8   6    0.84    0.16
  -3  -8   6    1.04    0.16
  -3  -8   6    0.69    0.13
  -3  -8   6    0.93    0.16
  -3  -8   6    0.97    0.15
  -3  -8   6    0.97    0.15
   4   7  -6    3.14    0.31
  -4  -7   6    3.57    0.24
  -4  -7   6    3.62    0.25
  -4  -7   6    3.45    0.26
  -4  -7   6    3.50    0.28
  -4  -7   6    3.75    0.23
  -4  -7   6    3.39    0.24
  -4  -7   6    3.35    0.22
  -4  -7   6    3.45    0.22
  -3  -5  -7    5.63    0.28
  -3  -5  -7    5.62    0.26
  -3  -5  -7    5.89    0.32
  -3  -5  -7    5.45    0.30
  -3  -5  -7    5.40    0.34
  -3  -5  -7    5.38    0.31
   3   5   7    5.97    0.30
   3   5   7    4.89    0.29
   3   5   7    5.68    0.40
  -2  -6  -7   12.30    0.53
  -2  -6  -7   12.25    0.48
  -2  -6  -7   12.56    0.51
  -2  -6  -7   12.10    0.49
  -2  -6  -7   12.39    0.49
  -2  -6  -7   11.80    0.58
  -2  -6  -7   12.53    0.55
  -2  -6  -7   12.69    0.53
  -2  -6  -7   12.64    0.57
  -2  -6  -7   12.34    0.56
  -2  -6  -7   12.88    0.49
   2   6   7   12.38    0.48
   2   6   7   12.45    0.55
   2   6   7   12.74    0.79
  -1  -7  -7   12.08    0.51
  -1  -7  -7   12.46    0.50
  -1  -7  -7   11.65    0.53
  -1  -7  -7   12.11    0.47
  -1  -7  -7   12.23    0.52
  -1  -7  -7   11.75    0.53
  -1  -7  -7   11.64    0.46
  -1  -7  -7   12.03    0.48
  -1  -7  -7   11.86    0.48
  -1  -7  -7   12.58    0.54
   1   7   7   12.26    0.77
   1   7   7   12.91    0.49
  -4  -3  -7    1.70    0.18
  -4  -3  -7    1.46    0.19
  -4  -3  -7    1.62    0.15
   4   3   7    1.84    0.17
   4   3   7    1.77    0.17
   4   3   7    1.70    0.15
  -3  -4  -7    5.87    0.34
  -3  -4  -7    5.46    0.31
  -3  -4  -7    5.72    0.37
  -3  -4  -7    5.96    0.42
  -3  -4  -7    5.42    0.37
  -3  -4  -7    6.14    0.34
  -3  -4  -7    5.53    0.32
  -3  -4  -7    5.51    0.37
  -3  -4  -7    5.31    0.34
   3   4   7    5.31    0.35
   3   4   7    5.50    0.45
   3   4   7    5.01    0.45
   3   4   7    5.56    0.32
  -2  -5  -7    2.31    0.27
  -2  -5  -7    2.03    0.21
  -2  -5  -7    1.93    0.20
  -2  -5  -7    2.17    0.21
  -2  -5  -7    2.23    0.22
  -2  -5  -7    2.13    0.21
  -2  -5  -7    2.41    0.24
  -2  -5  -7    2.28    0.22
  -2  -5  -7    2.09    0.23
  -2  -5  -7    2.10    0.24
  -2  -5  -7    2.30    0.21
   2   5   7    2.85    0.24
   2   5   7    2.76    0.32
   2   5   7    2.66    0.33
  -1  -6  -7    8.91    0.46
  -1  -6  -7    9.16    0.49
  -1  -6  -7    9.24    0.47
  -1  -6  -7    9.49    0.50
  -1  -6  -7    9.14    0.45
  -1  -6  -7    9.11    0.51
  -1  -6  -7    9.00    0.45
  -1  -6  -7    9.71    0.53
  -1  -6  -7    9.38    0.45
  -1  -6  -7    9.14    0.48
  -1  -6  -7    8.87    0.48
  -1  -6  -7    9.16    0.53
   1   6   7   10.08    0.74
   1   6   7   10.40    0.70
   1   6   7   10.95    0.54
   0  -7  -7    6.24    0.35
   0  -7  -7    6.04    0.37
   0  -7  -7    6.54    0.37
   0  -7  -7    6.51    0.34
   0  -7  -7    6.08    0.34
   0  -7  -7    6.61    0.36
   0  -7  -7    6.25    0.34
   0  -7  -7    6.66    0.34
   0  -7  -7    6.50    0.39
   0  -7  -7    6.39    0.37
   0  -7  -7    6.32    0.38
   0  -7  -7    5.98    0.33
   0   7   7    5.76    0.35
   0   7   7    5.54    0.53
   0   7   7    4.93    0.48
   1  -8  -7    6.34    0.34
   1  -8  -7    5.88    0.30
   1  -8  -7    5.80    0.32
   1  -8  -7    6.21    0.34
   1  -8  -7    6.35    0.32
   1  -8  -7    6.21    0.31
   1  -8  -7    6.25    0.31
   1  -8  -7    5.87    0.30
   1  -8  -7    5.90    0.30
   1  -8  -7    6.00    0.32
   1  -8  -7    6.03    0.33
  -1   8   7    6.61    0.34
  -1   8   7    6.54    0.50
  -5  -1  -7    6.22    0.32
  -5  -1  -7    6.91    0.35
   5   1   7    6.58    0.34
   5   1   7    6.82    0.33
  -4  -2  -7    2.40    0.22
  -4  -2  -7    2.38    0.24
  -4  -2  -7    2.16    0.25
  -4  -2  -7    2.12    0.23
  -4  -2  -7    2.09    0.23
   4   2   7    2.09    0.20
   4   2   7    2.03    0.22
   4   2   7    2.04    0.21
  -3  -3  -7    4.19    0.39
  -3  -3  -7    4.00    0.31
  -3  -3  -7    4.02    0.34
  -3  -3  -7    3.77    0.33
  -3  -3  -7    3.86    0.30
  -3  -3  -7    3.92    0.32
  -3  -3  -7    4.12    0.34
   3   3   7    3.55    0.39
   3   3   7    3.43    0.31
   3   3   7    3.50    0.40
   3   3   7    3.29    0.28
  -2  -4  -7    2.71    0.25
  -2  -4  -7    2.94    0.28
  -2  -4  -7    2.66    0.29
  -2  -4  -7    2.51    0.24
  -2  -4  -7    2.57    0.27
  -2  -4  -7    2.61    0.26
  -2  -4  -7    2.35    0.26
  -2  -4  -7    2.71    0.28
  -2  -4  -7    2.60    0.25
  -2  -4  -7    2.72    0.27
  -2  -4  -7    2.57    0.24
  -2  -4  -7    3.23    0.31
  -2  -4  -7    3.08    0.35
   2   4   7    3.44    0.31
   2   4   7    2.60    0.34
   2   4   7    2.81    0.37
   2   4   7    2.96    0.27
   2   4   7    2.97    0.27
  -1  -5  -7    9.65    0.50
  -1  -5  -7   10.10    0.56
  -1  -5  -7   10.14    0.57
  -1  -5  -7    9.51    0.54
  -1  -5  -7   10.75    0.53
  -1  -5  -7   10.65    0.62
  -1  -5  -7   10.64    0.59
  -1  -5  -7   10.48    0.54
  -1  -5  -7   10.92    0.53
  -1  -5  -7    9.79    0.51
  -1  -5  -7   10.70    0.60
  -1  -5  -7   10.77    0.55
   1   5   7   10.44    0.56
   1   5   7    9.01    0.82
   1   5   7    9.28    0.77
   0  -6  -7    7.81    0.44
   0  -6  -7    7.58    0.43
   0  -6  -7    7.81    0.44
   0  -6  -7    7.80    0.45
   0  -6  -7    8.06    0.50
   0  -6  -7    7.71    0.48
   0  -6  -7    7.71    0.46
   0  -6  -7    8.03    0.45
   0  -6  -7    8.10    0.49
   0  -6  -7    7.49    0.48
   0  -6  -7    7.68    0.45
   0  -6  -7    8.21    0.51
   0  -6  -7    7.73    0.43
   0   6   7    9.65    0.76
   1  -7  -7   10.75    0.51
   1  -7  -7   10.97    0.55
   1  -7  -7   10.82    0.56
   1  -7  -7   10.66    0.51
   1  -7  -7   10.54    0.51
   1  -7  -7   10.37    0.52
   1  -7  -7   11.36    0.53
   1  -7  -7   10.21    0.55
   1  -7  -7   11.17    0.54
   1  -7  -7   10.39    0.55
   1  -7  -7   11.02    0.50
   1  -7  -7   10.74    0.48
  -1   7   7   10.46    0.80
  -1   7   7   10.30    0.82
   2  -8  -7    4.03    0.27
   2  -8  -7    4.08    0.25
   2  -8  -7    4.12    0.25
   2  -8  -7    4.32    0.26
   2  -8  -7    4.15    0.26
   2  -8  -7    4.07    0.27
   2  -8  -7    4.24    0.25
   2  -8  -7    4.12    0.26
   2  -8  -7    4.21    0.27
   2  -8  -7    4.11    0.24
   2  -8  -7    4.37    0.28
   2  -8  -7    4.11    0.27
  -2   8   7    5.13    0.31
  -2   8   7    4.64    0.42
  -5   0  -7    0.07    0.07
  -5   0  -7    0.10    0.07
  -5   0  -7    0.07    0.07
  -5   0  -7    0.02    0.05
   5   0   7    0.20    0.08
   5   0   7    0.25    0.08
  -4  -1  -7    0.80    0.17
  -4  -1  -7    0.69    0.17
  -4  -1  -7    0.97    0.19
  -4  -1  -7    0.74    0.16
  -4  -1  -7    0.67    0.17
  -4  -1  -7    0.64    0.18
   4   1   7    0.40    0.13
   4   1   7    0.38    0.13
   4   1   7    0.37    0.12
  -3  -2  -7    1.31    0.23
  -3  -2  -7    1.15    0.20
  -3  -2  -7    1.18    0.22
  -3  -2  -7    0.97    0.20
  -3  -2  -7    1.16    0.22
  -3  -2  -7    1.30    0.27
  -3  -2  -7    1.18    0.21
   3   2   7    1.24    0.26
   3   2   7    1.68    0.26
   3   2   7    1.48    0.22
  -2  -3  -7   34.26    1.41
  -2  -3  -7   32.95    1.36
  -2  -3  -7   34.18    1.35
  -2  -3  -7   33.56    1.25
  -2  -3  -7   35.50    1.29
  -2  -3  -7   33.74    1.42
  -2  -3  -7   36.16    1.57
  -2  -3  -7   33.80    1.41
  -2  -3  -7   33.63    1.20
   2   3   7   34.23    1.28
   2   3   7   36.26    1.99
   2   3   7   34.66    1.39
   2   3   7   34.03    2.07
  -1  -4  -7    4.66    0.38
  -1  -4  -7    4.20    0.34
  -1  -4  -7    4.75    0.35
  -1  -4  -7    4.82    0.35
  -1  -4  -7    4.41    0.36
  -1  -4  -7    4.64    0.44
  -1  -4  -7    4.72    0.37
  -1  -4  -7    4.79    0.40
  -1  -4  -7    4.42    0.33
  -1  -4  -7    4.83    0.36
  -1  -4  -7    4.73    0.35
  -1  -4  -7    4.86    0.39
  -1  -4  -7    4.52    0.34
  -1  -4  -7    4.30    0.32
   1   4   7    5.05    0.52
   1   4   7    4.56    0.38
   1   4   7    4.58    0.55
   0  -5  -7    1.10    0.18
   0  -5  -7    1.55    0.20
   0  -5  -7    1.47    0.20
   0  -5  -7    1.22    0.23
   0  -5  -7    0.88    0.17
   0  -5  -7    1.24    0.21
   0  -5  -7    0.88    0.17
   0  -5  -7    1.12    0.21
   0  -5  -7    1.65    0.24
   0  -5  -7    1.30    0.21
   0  -5  -7    1.21    0.20
   0  -5  -7    1.37    0.23
   0  -5  -7    1.26    0.22
   0   5   7    1.84    0.37
   0   5   7    1.87    0.33
   1  -6  -7   11.18    0.60
   1  -6  -7   10.38    0.52
   1  -6  -7    9.60    0.54
   1  -6  -7    9.65    0.53
   1  -6  -7   10.27    0.53
   1  -6  -7   10.85    0.56
   1  -6  -7    9.75    0.56
   1  -6  -7    9.94    0.58
   1  -6  -7   10.10    0.54
   1  -6  -7    9.85    0.56
   1  -6  -7   10.12    0.51
   1  -6  -7    9.98    0.57
   1  -6  -7   10.55    0.53
  -1   6   7    9.74    0.84
  -1   6   7   10.90    0.64
  -1   6   7   10.24    0.81
   2  -7  -7   12.09    0.55
   2  -7  -7   11.57    0.59
   2  -7  -7   11.93    0.58
   2  -7  -7   12.46    0.57
   2  -7  -7   11.67    0.59
   2  -7  -7   12.06    0.54
   2  -7  -7   12.22    0.57
   2  -7  -7   11.62    0.60
   2  -7  -7   11.76    0.60
   2  -7  -7   12.07    0.55
   2  -7  -7   12.25    0.58
   2  -7  -7   12.10    0.55
  -2   7   7   11.28    0.89
  -2   7   7   11.57    0.66
  -2   7   7   11.12    0.84
   3  -8  -7   30.16    0.98
   3  -8  -7   30.78    1.04
   3  -8  -7   30.62    0.99
   3  -8  -7   31.84    1.08
   3  -8  -7   29.22    0.98
   3  -8  -7   30.51    1.11
   3  -8  -7   31.44    1.09
   3  -8  -7   29.59    1.12
   3  -8  -7   31.54    1.09
   3  -8  -7   29.44    1.07
   3  -8  -7   31.23    1.00
   3  -8  -7   28.75    1.04
  -3   8   7   32.28    1.13
  -3   8   7   29.55    1.72
  -3   8   7   30.74    1.18
  -5   1  -7    8.89    0.45
  -5   1  -7    8.48    0.44
  -5   1  -7    7.86    0.45
  -5   1  -7    7.65    0.45
   5  -1   7    8.12    0.46
   5  -1   7    8.12    0.41
   5  -1   7    8.15    0.44
  -4   0  -7    1.28    0.23
  -4   0  -7    1.29    0.22
  -4   0  -7    1.24    0.22
  -4   0  -7    1.12    0.21
  -4   0  -7    1.31    0.24
  -4   0  -7    1.06    0.21
   4   0   7    1.81    0.22
   4   0   7    1.67    0.21
   4   0   7    1.69    0.23
  -3  -1  -7    6.58    0.49
  -3  -1  -7    6.64    0.45
  -3  -1  -7    6.48    0.47
  -3  -1  -7    6.54    0.53
  -3  -1  -7    6.94    0.49
  -3  -1  -7    6.20    0.46
  -3  -1  -7    6.88    0.44
  -3  -1  -7    6.12    0.45
   3   1   7    8.45    0.52
   3   1   7    7.77    0.49
   3   1   7    8.05    0.46
   3   1   7    7.77    0.63
   3   1   7    7.89    0.47
  -2  -2  -7   59.91    3.33
  -2  -2  -7   54.14    3.41
   2   2   7   62.90    2.79
   2   2   7   61.31    2.81
   2   2   7   58.84    2.84
   2   2   7   58.12    3.13
  -1  -3  -7   19.78    1.65
  -1  -3  -7   20.01    1.77
   1   3   7   20.52    1.41
   1   3   7   21.73    1.43
   1   3   7   22.31    1.36
   1   3   7   20.70    1.51
   0  -4  -7    6.03    0.91
   0  -4  -7    4.84    0.75
   0  -4  -7    4.05    0.69
   0   4   7    4.68    0.69
   0   4   7    4.43    0.50
   0   4   7    4.65    0.62
   0   4   7    4.52    0.67
   0   4   7    4.49    0.65
   1  -5  -7   80.46    2.58
   1  -5  -7   81.90    2.56
   1  -5  -7   83.27    2.79
   1  -5  -7   80.71    2.83
   1  -5  -7   81.87    2.86
   1  -5  -7   80.07    2.72
   1  -5  -7   82.97    2.47
   1  -5  -7   81.20    2.72
   1  -5  -7   83.90    2.65
   1  -5  -7   85.14    2.53
   1  -5  -7   81.22    2.64
   1  -5  -7   82.54    2.57
   1  -5  -7   80.99    2.84
  -1   5   7   78.31    4.46
  -1   5   7   81.75    4.28
   2  -6  -7   19.34    0.80
   2  -6  -7   19.24    0.88
   2  -6  -7   19.01    0.86
   2  -6  -7   18.81    0.88
   2  -6  -7   19.79    0.86
   2  -6  -7   20.58    0.82
   2  -6  -7   19.56    0.81
   2  -6  -7   19.83    0.87
   2  -6  -7   19.77    0.84
   2  -6  -7   20.52    0.82
   2  -6  -7   20.15    0.89
   2  -6  -7   19.18    0.91
   2  -6  -7   19.47    0.83
  -2   6   7   19.21    1.30
  -2   6   7   19.72    0.95
  -2   6   7   19.95    1.39
   3  -7  -7   15.56    0.65
   3  -7  -7   15.69    0.72
   3  -7  -7   15.77    0.72
   3  -7  -7   18.19    0.74
   3  -7  -7   16.48    0.69
   3  -7  -7   16.51    0.69
   3  -7  -7   15.63    0.66
   3  -7  -7   15.25    0.74
   3  -7  -7   16.24    0.71
   3  -7  -7   17.03    0.73
   3  -7  -7   16.94    0.72
   3  -7  -7   16.40    0.66
   3  -7  -7   17.26    0.66
  -3   7   7   16.74    0.79
  -3   7   7   16.01    1.07
  -3   7   7   17.00    1.13
   4  -8  -7   26.13    0.95
   4  -8  -7   27.16    0.98
   4  -8  -7   27.11    0.90
   4  -8  -7   28.05    0.94
   4  -8  -7   26.02    0.85
  -4   8   7   27.26    1.02
  -4   8   7   27.08    0.99
  -6   3  -7    5.17    0.27
   6  -3   7    4.82    0.27
  -5   2  -7    8.63    0.52
  -5   2  -7    8.89    0.52
  -5   2  -7    9.24    0.49
   5  -2   7    9.26    0.49
   5  -2   7   10.13    0.53
   5  -2   7    9.81    0.48
  -4   1  -7    1.25    0.21
  -4   1  -7    1.27    0.22
  -4   1  -7    1.78    0.28
  -4   1  -7    1.15    0.21
  -4   1  -7    1.58    0.27
   4  -1   7    1.09    0.22
   4  -1   7    0.97    0.20
   4  -1   7    0.93    0.20
   4  -1   7    0.81    0.16
  -3   0  -7    5.37    0.88
  -3   0  -7    5.27    0.84
   3   0   7    5.62    0.69
  -2  -1  -7    9.29    1.14
  -2  -1  -7    9.41    1.04
   2   1   7    9.70    0.87
   2   1   7   11.14    0.77
   2   1   7    9.85    0.92
   2   1   7    9.34    0.85
  -1  -2  -7   57.40    3.31
  -1  -2  -7   54.47    3.00
   1   2   7   58.38    3.01
   1   2   7   50.30    2.76
   1   2   7   60.48    2.65
   1   2   7   58.37    2.66
   1   2   7   55.06    2.51
   0  -3  -7   35.06    2.12
   0  -3  -7   33.90    2.07
   0  -3  -7   37.48    2.40
   0   3   7   30.99    1.95
   0   3   7   32.08    1.97
   0   3   7   32.84    1.92
   0   3   7   32.26    1.74
   0   3   7   32.60    1.79
   1  -4  -7   51.77    2.96
   1  -4  -7   50.96    3.10
   1  -4  -7   50.87    2.99
   1  -4  -7   51.31    2.87
  -1   4   7   53.21    3.09
  -1   4   7   53.88    2.88
  -1   4   7   54.25    2.91
  -1   4   7   51.20    2.46
   2  -5  -7    1.79    0.24
   2  -5  -7    1.74    0.23
   2  -5  -7    1.83    0.21
   2  -5  -7    1.80    0.22
   2  -5  -7    2.02    0.23
   2  -5  -7    1.67    0.23
   2  -5  -7    1.89    0.25
   2  -5  -7    1.72    0.21
   2  -5  -7    1.78    0.22
   2  -5  -7    1.84    0.22
   2  -5  -7    1.78    0.22
   2  -5  -7    1.67    0.20
   2  -5  -7    1.79    0.23
   3  -6  -7    5.76    0.37
   3  -6  -7    5.93    0.39
   3  -6  -7    5.75    0.39
   3  -6  -7    5.72    0.35
   3  -6  -7    6.38    0.43
   3  -6  -7    5.89    0.40
   3  -6  -7    5.72    0.39
   3  -6  -7    5.75    0.36
   3  -6  -7    5.82    0.37
   3  -6  -7    6.12    0.40
   3  -6  -7    6.27    0.38
  -3   6   7    5.05    0.45
  -3   6   7    5.75    0.62
  -3   6   7    5.18    0.56
   4  -7  -7   17.15    0.72
   4  -7  -7   19.17    0.80
   4  -7  -7   18.64    0.78
   4  -7  -7   19.36    0.71
   4  -7  -7   19.77    0.77
   4  -7  -7   18.29    0.69
   4  -7  -7   20.08    0.78
   4  -7  -7   19.83    0.74
  -4   7   7   18.77    1.17
  -4   7   7   19.31    0.84
  -4   7   7   19.26    0.87
  -6   4  -7    6.20    0.35
  -6   4  -7    6.81    0.33
   6  -4   7    7.53    0.34
  -5   3  -7    4.68    0.36
  -5   3  -7    5.21    0.39
  -5   3  -7    4.95    0.36
  -5   3  -7    4.69    0.34
   5  -3   7    5.21    0.34
   5  -3   7    5.32    0.37
  -4   2  -7    0.33    0.13
  -4   2  -7    0.21    0.12
  -4   2  -7    0.29    0.14
  -4   2  -7    0.15    0.10
   4  -2   7    0.04    0.08
   4  -2   7    0.05    0.08
   4  -2   7    0.18    0.11
  -3   1  -7    7.03    1.01
  -3   1  -7    6.95    0.93
   3  -1   7    7.88    0.80
   3  -1   7    7.71    0.81
  -2   0  -7   20.36    1.71
  -2   0  -7   20.32    1.57
   2   0   7   22.84    1.37
   2   0   7   21.44    1.36
   2   0   7   21.37    1.29
  -1  -1  -7   26.95    1.93
  -1  -1  -7   26.77    1.74
   1   1   7   27.91    1.51
   1   1   7   27.83    1.52
   1   1   7   28.30    1.56
   0  -2  -7   63.35    3.47
   0  -2  -7   65.58    3.22
   0  -2  -7   64.20    3.30
   0   2   7   63.22    2.74
   0   2   7   64.27    3.08
   0   2   7   68.11    2.81
   1  -3  -7   12.42    1.25
   1  -3  -7   12.41    1.11
   1  -3  -7   12.79    1.24
  -1   3   7   12.61    1.06
  -1   3   7   13.15    0.98
   2  -4  -7    5.10    0.81
   2  -4  -7    5.27    0.83
  -2   4   7    3.66    0.63
  -2   4   7    3.57    0.60
  -2   4   7    3.55    0.45
   3  -5  -7    6.43    0.46
   3  -5  -7    6.23    0.42
   3  -5  -7    6.52    0.40
   3  -5  -7    6.28    0.40
   3  -5  -7    6.34    0.42
   3  -5  -7    6.02    0.43
   3  -5  -7    6.27    0.43
   3  -5  -7    6.16    0.40
  -3   5   7    7.34    0.66
  -3   5   7    7.42    0.56
  -3   5   7    7.18    0.71
   4  -6  -7   10.23    0.48
   4  -6  -7   10.02    0.49
   4  -6  -7    9.41    0.54
   4  -6  -7    9.61    0.56
   4  -6  -7    9.76    0.51
   4  -6  -7    9.96    0.48
   4  -6  -7    9.83    0.51
   4  -6  -7   10.42    0.54
  -4   6   7    9.64    0.59
  -4   6   7    9.04    0.60
  -4   6   7    9.33    0.76
   5  -7  -7   21.06    0.76
   5  -7  -7   19.38    0.69
   5  -7  -7   18.89    0.66
   5  -7  -7   19.28    0.72
  -5   7   7   20.06    0.82
  -5   7   7   19.58    0.78
  -6   5  -7    8.23    0.38
   6  -5   7    8.23    0.38
  -5   4  -7    5.76    0.42
  -5   4  -7    5.34    0.39
  -5   4  -7    5.76    0.41
  -5   4  -7    5.35    0.39
   5  -4   7    6.11    0.37
   5  -4   7    6.26    0.41
   5  -4   7    6.27    0.41
   5  -4   7    6.18    0.35
  -4   3  -7    1.32    0.23
  -4   3  -7    1.74    0.28
  -4   3  -7    1.72    0.27
  -4   3  -7    1.51    0.26
   4  -3   7    1.06    0.18
   4  -3   7    1.22    0.22
   4  -3   7    0.98    0.21
   4  -3   7    0.94    0.20
   4  -3   7    0.70    0.17
  -3   2  -7   56.59    3.34
  -3   2  -7   55.89    3.10
   3  -2   7   58.29    2.75
   3  -2   7   56.00    2.61
  -2   1  -7   10.57    1.16
  -2   1  -7    9.94    1.02
   2  -1   7   13.21    0.95
   2  -1   7   13.45    0.95
   2  -1   7   13.25    0.95
  -1   0  -7   43.94    2.39
  -1   0  -7   44.84    2.62
  -1   0  -7   47.49    2.40
   1   0   7   43.62    2.06
   1   0   7   42.80    2.01
   1   0   7   44.48    2.02
   0  -1  -7   63.19    3.13
   0  -1  -7   59.63    3.25
   0   1   7   60.38    2.92
   0   1   7   61.40    2.62
   0   1   7   63.82    2.64
   0   1   7   69.64    2.62
   1  -2  -7    7.24    0.86
   1  -2  -7    7.94    0.91
  -1   2   7    7.04    0.68
  -1   2   7    8.04    0.69
  -1   2   7    7.27    0.75
   2  -3  -7   28.09    1.91
   2  -3  -7   28.95    1.99
  -2   3   7   26.29    1.75
  -2   3   7   26.70    1.76
   3  -4  -7    3.28    0.78
   3  -4  -7    3.96    0.81
  -3   4   7    2.62    0.62
  -3   4   7    2.58    0.61
  -3   4   7    2.44    0.38
   4  -5  -7    2.59    0.28
   4  -5  -7    2.37    0.23
[truncated: 227,566 more chars]
